# Supplementary material for: Altered human gut virome in patients undergoing antibiotics therapy for Helicobacter pylori
Source: Nat Commun. 2023 Apr 17;14:2196. doi: 10.1038/s41467-023-37975-y (PMC10110541; doi:10.1038/s41467-023-37975-y)
Supplement: Supplementary file 3 — Dataset 1 & 2 [file 41467_2023_37975_MOESM3_ESM.xlsx]

## Sheet: Supplementary Data 1
Supplementary Data 1: current HP eradiction regimens for all patients
ARG#	group	Sex	Age	Regimens	Timing	Route	Post treatment UBT result
ARG004	Primary	Male	56	Nexium 20mg BD/Amoxil 1000mg BD/Klacid 500mg BD x 1 week	2018-08-28	Oral	Negative
ARG010	Primary	Female	72	Nexium 20mg BD/Amoxil 1000mg BD/Klacid 500mg BD x 1 week	2018-09-13	Oral	Negative
ARG011	Primary	Female	72	Nexium 20mg BD/Amoxil 1000mg BD/Klacid 500mg BD x 1 week	2018-09-13	Oral	Negative
ARG014	Primary	Female	57	Nexium 20mg BD/Amoxil 1000mg BD/Klacid 500mg BD x 1 week	2018-09-20	Oral	Negative
ARG015	Primary	Male	55	Nexium 20mg BD/Amoxil 1000mg BD/Klacid 500mg BD x 1 week	2018-09-26	Oral	Negative
ARG016	Primary	Female	34	Nexium 20mg BD/Amoxil 1000mg BD/Klacid 500mg BD x 1 week	2018-09-20	Oral	Negative
ARG017	Primary	Female	39	Nexium 20mg BD/Amoxil 1000mg BD/Klacid 500mg BD x 1 week	2018-10-02	Oral	Negative
ARG022	Primary	Male	59	Nexium 20mg BD/Amoxil 1000mg BD/Klacid 500mg BD x 1 week	2018-11-22	Oral	Negative
ARG023	Primary	Male	53	Nexium 20mg BD/Amoxil 1000mg BD/Klacid 500mg BD x 1 week	2018-11-22	Oral	Negative
ARG024	Primary	Female	64	Nexium 20mg BD/Amoxil 1000mg BD/Klacid 500mg BD x 1 week	2018-11-28	Oral	Positive
ARG025	Primary	Female	39	Nexium 20mg BD/Amoxil 1000mg BD/Klacid 500mg BD x 1 week	2018-11-29	Oral	Negative
ARG026	Primary	Male	57	Nexium 20mg BD/Amoxil 1000mg BD/Klacid 500mg BD x 1 week	2018-11-29	Oral	Negative
ARG027	Primary	Male	49	Nexium 20mg BD/Amoxil 1000mg BD/Klacid 500mg BD x 1 week	2018-12-06	Oral	Negative
ARG028	Primary	Female	27	Nexium 20mg BD/Amoxil 1000mg BD/Klacid 500mg BD x 1 week	2019-01-03	Oral	Negative
ARG032	Primary	Male	67	Nexium 20mg BD/Amoxil 1000mg BD/Klacid 500mg BD x 10 days	2018-12-18	Oral	Negative
ARG035	Primary	Male	62	Nexium 20mg BD/Amoxil 1000mg BD/Klacid 500mg BD x 10 days	2019-01-10	Oral	Negative
ARG037	Primary	Male	71	Nexium 20mg BD/Amoxil 1000mg BD/Klacid 500mg BD x 10 days	2019-01-17	Oral	Positive
ARG038	Primary	Female	63	Nexium 20mg BD/Amoxil 1000mg BD/Klacid 500mg BD x 2 weeks	2019-01-23	Oral	Negative
ARG041	Primary	Female	44	Nexium 20mg BD/Amoxil 1000mg BD/Klacid 500mg BD x 1 week	2019-02-14	Oral	Negative
ARG044	Primary	Female	39	Nexium 20mg BD/Amoxil 1000mg BD/Klacid 500mg BD x 10 days	2019-03-08	Oral	Negative
ARG053	Primary	Female	62	Nexium 20mg BD/Amoxil 1000mg BD/Klacid 500mg BD x 10 days	2019-04-11	Oral	Positive
ARG029	Retreatment	Female	51	Nexium 20mg BD/Amoxil 1000mg BD/Rifabutin 600mg daily x 1week	2019-01-11	Oral	Negative
ARG051	Retreatment	Female	51	Nexium 20mg BD/Levofloxacin 750mg daily/Tetracycline 500mg QID/Metronidazole 400mg QID x 10 days	2019-04-04	Oral	Negative
ARG047	Retreatment	Female	52	Nexium 20mg BD/Amoxil 1000mg BD/Rifabutin 600mg daily x 10 days	2019-04-08	Oral	Negative
ARG021	Retreatment	Female	54	Nexium 20mg BD/Amoxil 1000mg BD/Rifabutin 600mg daily x 1week	2018-11-22	Oral	Negative
ARG046	Retreatment	Female	56	Nexium 20mg BD/Amoxil 1000mg BD/Rifabutin 600mg daily x 10 days	2019-03-22	Oral	Negative
ARG049	Retreatment	Female	57	Pantoprazole 40mg BD/Levofloxacin 750mg daily/Tetracycline 500mg QID/Metronidazole 400mg QID x 10 days	2019-03-28	Oral	Negative
ARG060	Retreatment	Female	58	Nexium 20mg BD/Amoxil 1000mg BD/Rifabutin 600mg daily x 1week	2019-04-25	Oral	Negative
ARG013	Retreatment	Female	63	Nexium 20mg BD/Moxifloxacin 400mg daily/Nitrofurantoin 100mg QID/Ursodeoxycholic Acid 750mg daily x 1 week	2018-09-20	Oral	Positive
ARG034	Retreatment	Female	63	Nexium 20mg BD/Levofloxacin 750mg daily/Tetracycline 500mg QID/Metronidazole 400mg QID x 10 days	2019-01-10	Oral	Negative
ARG020	Retreatment	Female	67	Nexium 20mg BD/Amoxil 1000mg BD/Rifabutin 600mg daily x 1week	2018-10-12	Oral	Negative
ARG043	Retreatment	Female	68	Nexium 20mg BD/Bismuth Subsalicylate 524mg QID/Metronidazole 400mg QID/Tetracycline 500mg QID x 10 days	2019-02-27	Oral	Negative
ARG001	Retreatment	Female	69	Nexium 20mg BD/Levofloxacin 750mg daily/Tetracycline 500mg QID/Metronidazole 400mg QID x 1 week	2018-08-19	Oral	Negative
ARG040	Retreatment	Female	69	Nexium 20mg BD/Amoxil 1000mg BD/Rifabutin 600mg daily x 10 days	2019-01-31	Oral	Negative
ARG012	Retreatment	Female	72	Nexium 20mg BD/Amoxil 1000mg BD/Rifabutin 600mg daily x 1week	2018-09-20	Oral	Negative
ARG002	Retreatment	Male	26	Nexium 20mg BD/Levofloxacin 750mg daily/Tetracycline 500mg QID/Metronidazole 400mg QID x 1 week	2018-08-22	Oral	Negative
ARG019	Retreatment	Male	27	Nexium 20mg BD/Levofloxacin 750mg daily/Tetracycline 500mg QID/Metronidazole 400mg QID x 1 week	2018-10-15	Oral	Negative
ARG042	Retreatment	Male	49	Nexium 20mg BD/Bismuth Subsalicylate 524mg QID/Metronidazole 400mg QID/Tetracycline 500mg QID x 10 days	2019-02-22	Oral	Negative
ARG018	Retreatment	Male	60	Nexium 20mg BD/Levofloxacin 750mg daily/Tetracycline 500mg QID/Metronidazole 400mg QID x 1 week	2018-10-07	Oral	Negative
ARG007	Retreatment	Male	64	Nexium 20mg BD/Amoxil 1000mg BD/Rifabutin 600mg daily x 1week	2018-08-30	Oral	Negative
ARG005	Retreatment	Male	68	Nexium 20mg BD/Levofloxacin 750mg daily/Tetracycline 500mg QID/Metronidazole 400mg QID x 1 week	2018-09-12	Oral	Positive
ARG048	Retreatment	Male	71	Nexium 20mg BD/Levofloxacin 750mg daily/Tetracycline 500mg QID/Metronidazole 400mg QID x 10 days	2019-03-28	Oral	Negative
ARG052	Retreatment	Male	73	Pantoprazole 40mg BD/Levofloxacin 750mg daily/Tetracycline 500mg QID/Metronidazole 400mg QID x 10 days	2019-04-08	Oral	Positive
ARG008	Retreatment	Male	74	Nexium 20 mg BD/Bismuth Subsalicylate 262mg QID/Metonidazole 400mg QID/Tetracycline 500mg QID x 2 weeks	2018-08-30	Oral	Negative

## Sheet: Supplementary Data 2
Supplementary Data 2: prior failed HP eradication regimens for patients who failed current treatment
ARG#	group	sex	age	1st_failed regimen	2nd_failed regimen	3rd_failed regimen	4th_failed regimen	5th_failed regimen	6th_failed regimen	latest failed time
ARG001	Retreatment	Female	69	Nexium 20mg BD/Amoxil 1000mg BD/Klacid 500mg BD x 1 week	NA	NA	NA	NA	NA	2018-04-13
ARG002	Retreatment	Male	26	Nexium 20mg BD/Amoxil 1000mg BD/Klacid 500mg BD x 1 week	NA	NA	NA	NA	NA	2018-05-31
ARG005	Retreatment	Male	68	Nexium 20mg BD/Metronidazole 400mg BD/Klacid 500mg BD x 1 week	Triple therapy (unknown drug name and dose)	NA	NA	NA	NA	unknown
ARG007	Retreatment	Male	64	Nexium 20mg BD/Metronidazole 400mg BD/Klacid 500mg BD x 1 week	NA	NA	NA	NA	NA	2014-08-29
ARG008	Retreatment	Male	74	Lansoprazole 30mg BD/Amoxil 1000mg BD/Klacid 500mg BD x 1 week	Nexium 20mg BD/Levofloxacin 750mg daily/Metronidazole 400mg QID/Tetracycline 500mg QID x 1 week	Nexium 20mg BD/Amoxil 1000mg BD/Rifabutin 600mg daily x 1 week	Nexium 20mg BD/Moxifloxacin 400mg daily/Nitrofurantoin 100mg QID/Ursodeoxycholic Acid 750 daily x 1 week			2014-11-12
ARG012	Retreatment	Female	72	Nexium 20mg BD/Amoxil 1000mg BD/Klacid 500mg BD x 1 week	NA	NA	NA	NA	NA	2018-06-21
ARG013	Retreatment	Female	63	Pantoprazole 40mg BD/Amoxil 1000mg BD/Klacid 500mg BD x 1 week	Pantoprazole 40mg BD/Amoxil 1000mg BD/Levofloxacin 500mg daily x 10 days	Rabeprazole 40mg BD/Amoxil 1000mg BD/Bismuth Subsalicylate 524mg QID/Tetracycline 500mg QID x 2 weeks	Rabeprazole 40mg BD/Amoxil 1000mg BD/Rifabutin 150mg BD x 2 weeks	Rabeprazole 40mg BD/Bismuth Subsalicylate 524mg QID/Rifabutin 150mg BD/Tetracycline 500mg QID x 2 weeks		2018-04-11
ARG018	Retreatment	Male	60	Pantoprazole 40mg BD/Amoxil 1000mg BD/Klacid 500mg BD x 1 week	NA	NA	NA	NA	NA	2018-05-10
ARG019	Retreatment	Male	27	Nexium 20mg BD/Amoxil 1000mg BD/Klacid 500mg BD x 1 week	NA	NA	NA	NA	NA	2022-05-18
ARG020	Retreatment	Female	67	Nexium 20mg BD/Amoxil 1000mg BD/Klacid 500mg BD x 1 week	NA	NA	NA	NA	NA	2018-07-16
ARG021	Retreatment	Female	54	Nexium 20mg BD/Amoxil 1000mg BD/Klacid 500mg BD x 1 week	NA	NA	NA	NA	NA	2018-08-21
ARG029	Retreatment	Female	51	Lansoprazole 30mg BD/Klacid 500mg BD/Metronidazole 400mg BD x 1 week	Nexium 20mg BD/Amoxil 1000mg BD/Metronidazole 400mg BD x 2 weeks	Nexium 40mg BD/Amoxil 1000 mg BD/Bisumth Subcitrate 600mg BD/Levofloxacin 500mg BD x 1 week	Nexium 20mg BD/Moxifloxacin 400mg daily/Nitrofurantoin 100mg QID/Ursodeoxycholic Acid 750 daily x 1 week	Nexium 20mg BD/Augment 10ml BD/Ceftibuten 400mg daily/Pancreatin 300mg TDS x 2 weeks	Nexium 40mg BD/Amoxil 1000mg BD/Klacid 500mg BD x 1 week	2018-01-24
ARG034	Retreatment	Female	63	Rabeprazole 20mg BD/Klacid 500mg BD/Metronidazole 400mg BD x 1 week	NA	NA	NA	NA	NA	2018-11-02
ARG040	Retreatment	Female	69	Nexium 20mg BD/Amoxil 1000mg BD/Klacid 500mg BD x 1 week	NA	NA	NA	NA	NA	2022-11-18
ARG042	Retreatment	Male	49	Lansoprazole 30mg BD/Amoxil 1000mg BD/Klacid 500mg BD x 1 week	Nexium 20mg BD/Amoxil 1000mg BD/Klacid 500mg BD x 1 week	Nexium 20mg BD/Amoxil 1000mg BD/Rifabutin 600mg daily x 1 week	Nexium 20mg BD/Levofloxacin 750mg daily/Metronidazole 400mg QID/Tetracycline 500mg QID x 1 week	Nexium 20mg BD/Moxifloxacin 400mg daily/Nitrofurantoin 100mg QID/Ursodeoxycholic Acid 750 daily x 1 week		2017-03-15
ARG043	Retreatment	Female	68	Rabeprazole 20mg BD/Amoxil 1000mg BD/Klacid 500mg BD x 1 week	Nexium 20mg BD/Augment 10ml BD/Ceftibuten 400mg daily/Pancreatin 300mg TDS x 1 week	Nexium 20mg BD/Moxifloxacin 400mg daily/Nitrofurantoin 100mg QID/Ursodeoxycholic Acid 750 daily x 1 week	Nexium 20mg BD/Amoxil 1000mg BD/Rifabutin 600mg daily x 2 weeks			2013-01-23
ARG046	Retreatment	Female	56	Lansoprazole/Amoxil/Klacid x 2 weeks (unknown dose)	Pantoprazole/Amoxil/Levofloxacin x 2 weeks (unknown dose)	NA	NA	NA	NA	2022-10-18
ARG047	Retreatment	Female	52	Nexium 20mg BD/Amoxil 1000mg BD/Klacid 500mg BD x 1 week	NA	NA	NA	NA	NA	2018-12-06
ARG048	Retreatment	Male	71	Pantoprazole 20mg BD/Bismuth Subsalicylate 524mg QID/Metronidazole 400mg QID/Tetracycline 500mg QID x 1 week	NA	NA	NA	NA	NA	2018-12-05
ARG049	Retreatment	Female	57	Triple therapy (unknown drug name and dose)	NA	NA	NA	NA	NA	2009
ARG051	Retreatment	Female	51	Pantoprazole 40mg BD/Amoxil 1000mg BD/Klacid 500mg BD x 1 week	NA	NA	NA	NA	NA	2017-09-28
ARG052	Retreatment	Male	73	Pantoprazole 40mg daily/Klacid 500mg BD/Metronidazole 400mg BD x 1 week	NA	NA	NA	NA	NA	2018-12-20
ARG060	Retreatment	Female	58	Nexium 20mg BD/Amoxil 1000mg BD/Klacid 500mg BD x 10 days	NA	NA	NA	NA	NA	2019-01-02
