# Supplementary material for: Altered human gut virome in patients undergoing antibiotics therapy for Helicobacter pylori
Source: Nat Commun. 2023 Apr 17;14:2196. doi: 10.1038/s41467-023-37975-y (PMC10110541; doi:10.1038/s41467-023-37975-y)
Supplement: Supplementary file 4 — Supplementary Data 3 [file 41467_2023_37975_MOESM4_ESM.xlsx]

## Sheet: Supplementary Data 3
Supplementary data: MaAslin2 output at various taxonomic levels and correlations results																																														correlations between bacteria and phages
At viral class level									At viral species level									At host level									Bacterial species and viral species features at baseline between failed and successfully eradicated patients									Significantly altered bacteria genus										at 6-week, related to figure 5d
feature	metadata	value	coef	stderr	N	N.not.0	pval	qval	feature	metadata	value	coef	stderr	N	N.not.0	pval	qval	feature	metadata	value	coef	stderr	N	N.not.0	pval	qval	feature	metadata	value	coef	stderr	N	N.not.0	pval	qval	feature	metadata	value	coef	stderr	N	N.not.0	pval	qval			var1	var2	pval
Caudoviricetes	time	6W	-0.0147788	0.00761453	121	121	0.0554782	0.171661	Acinetobacter.phage.vB_AbaM_Acibel004	time	6W	-0.201017	0.124409	121	26	0.124558	0.555437	Archaea	time	6M	-0.416552	0.169689	121	108	0.0159113	0.0954677	Phleivirus.Phlei	blcomp	success	-0.429577	0.00270016	44	9	3.36997e-09	5.32456e-07	Ureibacillus	time	6M	0.328046	0.00109055	121	15	4.42858e-24	4.26029e-21		4	g__Sutterella	Salmonella_phage	0.036114
Caudoviricetes	time	6M	-0.0150209	0.00834408	121	121	0.0751606	0.171661	Acinetobacter.phage.vB_AbaM_Acibel004	time	6M	-0.265573	0.19018	121	26	0.178722	0.583397	Archaea	time	6W	-0.315528	0.156842	121	108	0.0472134	0.14164	Salmonella.phage.118970_sal3	blcomp	success	-0.0540288	0.00084774	44	6	1.26561e-05	0.000999834	Ureibacillus	time	6W	0.14961	0.000771126	121	15	7.40872e-22	3.56359e-19		14	g__Faecalibacillus	Salmonella_phage	0.0328196
Revtraviricetes	time	6W	0.42099	0.134274	121	11	0.015321	0.171661	Acinetobacter.virus.133	time	6M	-1.24132	0.111782	121	13	0.00529506	0.159092	Bacteria	time	6W	0.00962008	0.00627319	121	121	0.127879	0.255758	Donellivirus.gee	blcomp	success	0.486268	0.106197	44	33	0.000203014	0.0106921	Methylorubrum	time	6M	-0.273918	0.00150417	121	11	9.25251e-16	2.96697e-13		15	g__Longibaculum	Salmonella_phage	0.0453536
Revtraviricetes	time	6M	0.660309	0.243582	121	11	0.0288947	0.171661	Acinetobacter.virus.133	time	6W	0.542	0.0843841	121	13	0.0133322	0.246379	Eukaryota	time	6M	0.143631	0.114244	121	120	0.211973	0.31796	Phreappuccinovirus.Phrappuccino	blcomp	success	-0.0112459	0.00150763	44	8	0.000642474	0.0253777	Actinomadura	time	6M	0.447395	0.00176639	121	12	2.36917e-14	5.69785e-12		29	g__Lacrimispora	Salmonella_phage	0.0313707
Tectiliviricetes	time	6W	-0.291221	0.16963	121	36	0.0975114	0.171661	Aggregatibacter.phage.S1249	time	6M	0.241805	0.205992	121	26	0.254116	0.652094	Eukaryota	time	6W	-0.113565	0.105009	121	120	0.282542	0.33905	feature	metadata	value	coef	stderr	N	N.not.0	pval	qval	Actinomadura	time	6W	0.5313	0.00249802	121	12	7.4572e-14	1.43477e-11		31	g__Coprococcus	Salmonella_phage	0.0293977
Papovaviricetes	time	6M	0.840828	0.361987	121	21	0.0330311	0.171661	Aggregatibacter.phage.S1249	time	6W	-0.0986753	0.164733	121	26	0.555502	0.851724	Bacteria	time	6M	-0.00604793	0.00677816	121	121	0.374099	0.374099	k__Bacteria.p__Firmicutes.c__Clostridia.o__Eubacteriales.f__Clostridiaceae.g__Hungatella.s__Hungatella_hathewayi	blcomp	success	0.91099	0.194301	44	38	4.68906e-05	0.00914367	Ndongobacter	time	6W	1.0449	0.00399895	121	9	2.9918e-13	4.79685e-11		39	g__Flavonifractor	Salmonella_phage	0.0242202
Malgrandaviricetes	time	6W	-0.592892	0.229525	121	11	0.08372	0.171661	Ahtivirus.sagseatwo	time	6M	0.213387	0.256303	121	15	0.421356	0.797788										k__Bacteria.p__Proteobacteria.c__Gammaproteobacteria.o__Pseudomonadales.f__Pseudomonadaceae.g__Pseudomonas.s__Pseudomonas_resinovorans	blcomp	success	0.469117	0.111373	44	28	0.000459475	0.0298659	Cutibacterium	time	6W	0.342378	0.000484336	121	7	2.40305e-11	3.30248e-09		46	g__Alistipes	Salmonella_phage	0.0446649
Malgrandaviricetes	time	6M	-0.579275	0.230266	121	11	0.0899647	0.171661	Ahtivirus.sagseatwo	time	6W	0.0277832	0.177846	121	15	0.878456	0.99428										k__Bacteria.p__Firmicutes.c__Bacilli.o__Lactobacillales.f__Streptococcaceae.g__Streptococcus.s__Streptococcus_oralis	blcomp	success	-0.639289	0.0570898	44	23	0.000364802	0.0298659	Methylorubrum	time	6W	0.0399075	0.00106361	121	11	2.7938e-10	3.35954e-08		165	g__Acidaminococcus	Serratia_phage	0.041561
Arfiviricetes	time	6W	0.557723	0.265619	121	15	0.0770375	0.171661	Akihdevirus.balticus	time	6M	-0.538218	0.286653	121	27	0.0726423	0.493589										k__Bacteria.p__Proteobacteria.c__Betaproteobacteria.o__Burkholderiales.f__Sutterellaceae.g__Sutterella.s__Sutterella_wadsworthensis	blcomp	success	1.3033	0.335446	44	21	0.00108296	0.0527944	Ndongobacter	time	6M	0.221749	0.00565538	121	9	2.22622e-08	2.37959e-06		171	g__Flintibacter	Serratia_phage	0.0427874
Arfiviricetes	time	6M	0.49622	0.265621	121	15	0.107288	0.171661	Akihdevirus.balticus	time	6W	-0.14127	0.21602	121	27	0.519351	0.851724										k__Bacteria.p__Firmicutes.c__Bacilli.o__Lactobacillales.f__Enterococcaceae.g__Enterococcus.s__Enterococcus_faecium	blcomp	success	0.664071	0.194769	44	29	0.00211707	0.0589754	Laribacter	time	6W	0.764643	0.0034199	121	11	3.27226e-06	0.000286174		172	g__Intestinimonas	Serratia_phage	0.00552258
Tectiliviricetes	time	6M	-0.265603	0.206795	121	36	0.213206	0.310118	Alcyoneusvirus.RaK2	time	6W	-0.128653	0.169254	121	16	0.465367	0.820703										k__Bacteria.p__Firmicutes.c__Clostridia.o__Eubacteriales.f__Lachnospiraceae.g__Butyrivibrio.s__Butyrivibrio_proteoclasticus	blcomp	success	1.03663	0.27385	44	18	0.00162195	0.0589754	Erysipelatoclostridium	time	6W	0.139652	0.027962	121	121	3.21622e-06	0.000286174		176	g__Lacrimispora	Serratia_phage	0.032793
Herviviricetes	time	6W	-0.0829714	0.0943709	121	105	0.381858	0.509144	Alcyoneusvirus.RaK2	time	6M	0.137628	0.169064	121	16	0.478664	0.831754										k__Bacteria.p__Bacteroidetes.c__Bacteroidia.o__Bacteroidales.f__Prevotellaceae.g__Alloprevotella.s__Alloprevotella_sp._E39	blcomp	success	1.88562	0.439817	44	15	0.00202172	0.0589754	Laribacter	time	6M	0.941683	0.00483631	121	11	4.54548e-06	0.000364396		200	g__Sutterella	Mycobacterium_phage	0.0350656
Papovaviricetes	time	6W	-0.276287	0.511595	121	21	0.596089	0.673685	Alisovirus.socal22	time	6W	0.801904	0.128877	121	16	0.0140347	0.246379										k__Bacteria.p__Firmicutes.c__Bacilli.o__Lactobacillales.f__Lactobacillaceae.g__Ligilactobacillus.s__Ligilactobacillus_salivarius	blcomp	success	-1.97034	0.103384	44	6	0.00291182	0.0700264	Cedecea	time	6M	0.887341	0.151938	121	25	2.92809e-05	0.00216679		208	g__Collinsella	Mycobacterium_phage	0.041561
not.assigned	time	6W	0.125774	0.225524	121	43	0.580243	0.673685	Alisovirus.socal22	time	6M	-0.140375	0.0986444	121	16	0.220091	0.635284										k__Bacteria.p__Firmicutes.c__Clostridia.o__Eubacteriales.f__Lachnospiraceae.g__Coprococcus.s__Coprococcus_sp._ART55.1	blcomp	success	0.27881	0.0877746	44	43	0.00323199	0.0700264	Solibacillus	time	6M	1.94168	0.181624	121	11	3.33366e-05	0.00226403		220	g__Flintibacter	Mycobacterium_phage	0.0380546
not.assigned	time	6M	0.127174	0.263178	121	43	0.63158	0.673685	Ampunavirus.BpAMP1	time	6M	0.397467	0.23127	121	25	0.0999603	0.518899										k__Bacteria.p__Actinobacteria.c__Actinomycetia.o__Bifidobacteriales.f__Bifidobacteriaceae.g__Bifidobacterium.s__Bifidobacterium_catenulatum	blcomp	success	0.617751	0.172847	44	21	0.00442496	0.0784424	Enterocloster	time	6W	0.0921535	0.0209639	121	121	3.5302e-05	0.00226403		221	g__Intestinimonas	Mycobacterium_phage	0.0344981
Herviviricetes	time	6M	0.00608071	0.104986	121	105	0.953946	0.953946	Ampunavirus.BpAMP1	time	6W	0.17891	0.1856	121	25	0.346076	0.729839										k__Bacteria.p__Bacteroidetes.c__Bacteroidia.o__Bacteroidales.f__Prevotellaceae.g__Paraprevotella.s__Paraprevotella_xylaniphila	blcomp	success	0.265303	0.0872709	44	42	0.00430592	0.0784424	Thiomonas	time	6W	0.815894	0.116706	121	18	3.94772e-05	0.00237357		236	g__Faecalibacterium	Mycobacterium_phage	0.0164556
									Anamdongvirus.LBR48	time	6W	0.319983	0.15767	121	15	0.0633996	0.460518																			Collimonas	time	6W	0.721755	0.151652	121	32	0.000122917	0.00695568		238	g__Paraprevotella	Mycobacterium_phage	0.00449522
									Anaposvirus.socalone	time	6W	-0.0519945	0.245759	121	13	0.83694	0.976927																			Lachnoclostridium	time	6W	0.0772244	0.0195663	121	121	0.000167024	0.00892651		239	g__Prevotella	Mycobacterium_phage	0.00507929
									Anaposvirus.socalone	time	6M	-0.0292408	0.326872	121	13	0.930656	0.99945																			Acutalibacter	time	6W	0.108079	0.0275703	121	121	0.000186217	0.00942848		240	g__Odoribacter	Mycobacterium_phage	0.00552258
									Angelvirus.px29	time	6W	-0.0757896	0.004793	121	14	0.994456	0.99945																			Thiomonas	time	6M	0.626484	0.114274	121	18	0.00026094	0.0119535		241	g__Butyricimonas	Mycobacterium_phage	0.0258389
									Angelvirus.px29	time	6M	-0.00856881	0.00572841	121	14	0.996313	0.99945																			Eubacterium	time	6W	0.0657213	0.0171623	121	121	0.000260638	0.0119535		253	g__Escherichia	Ralstonia_phage	0.0483037
									Aotine.betaherpesvirus.1	time	6M	0.0898601	0.123609	121	35	0.472697	0.825115																			Caproiciproducens	time	6W	0.135055	0.0358562	121	117	0.000307724	0.0134559		263	g__Acidaminococcus	Ralstonia_phage	0.041561
									Aotine.betaherpesvirus.1	time	6W	0.0721992	0.142248	121	35	0.615345	0.882431																			Shigella	time	6M	0.363644	0.0969532	121	101	0.000355203	0.0148567		270	g__Intestinimonas	Ralstonia_phage	0.0210787
									Arawnvirus.arawn	time	6W	-0.143517	0.073891	121	52	0.057963	0.456114																			Actinomyces	time	6W	0.143191	0.039505	121	121	0.000494113	0.019685		293	g__Bacteroides	Ralstonia_phage	0.0407362
									Arawnvirus.arawn	time	6M	-0.154098	0.0848517	121	52	0.0755906	0.493589																			Aminipila	time	6W	0.222221	0.0614615	121	111	0.000511566	0.019685		335	g__Ruminococcus	Paenibacillus_phage	0.0386315
									Asteriusvirus.av121Q	time	6W	0.33153	0.196256	121	21	0.130932	0.560652																			Weizmannia	time	6M	0.665703	0.0669604	121	8	0.000552415	0.0204394		358	g__Longibaculum	Pseudomonas_phage	0.036946
									Asteriusvirus.av121Q	time	6M	-0.0235012	0.206113	121	21	0.91159	0.99945																			Faecalitalea	time	6W	0.0916962	0.0260705	121	121	0.000678692	0.0241816		369	g__Anaerobutyricum	Pseudomonas_phage	0.0446649
									Atlauavirus.tusconc8	time	6W	0.0538038	0.167956	121	31	0.751385	0.941263																			Enterococcus	time	6W	0.0943657	0.026813	121	121	0.000728996	0.0250462		374	g__Coprococcus	Pseudomonas_phage	0.0186231
									Atlauavirus.tusconc8	time	6M	-0.0205607	0.210806	121	31	0.923022	0.99945																			Shigella	time	6W	0.304892	0.0866435	121	101	0.000778144	0.0258129		383	g__Faecalibacterium	Pseudomonas_phage	0.022079
									Bacillus.phage.0305phi8.36	time	6W	0.193495	0.0040642	121	26	0.996093	0.99945																			Neorhizobium	time	6W	1.05346	0.171811	121	10	0.000838153	0.0268768		385	g__Paraprevotella	Pseudomonas_phage	0.0205576
									Bacillus.phage.0305phi8.36	time	6M	0.149241	0.00406435	121	26	0.996214	0.99945																			Hungatella	time	6W	0.105767	0.0311571	121	119	0.00102999	0.031963		387	g__Odoribacter	Pseudomonas_phage	0.0195725
									Bacillus.phage.Belinda	time	6W	-0.138323	0.206552	121	19	0.515212	0.851724																			Ruthenibacterium	time	6M	0.0700752	0.0207424	121	121	0.00109426	0.0328963		393	g__Fusobacterium	Streptococcus_phage	0.047512
									Bacillus.phage.Belinda	time	6M	0.0110947	0.196702	121	19	0.955903	0.99945																			Pectinatus	time	6W	0.619111	0.0767344	121	16	0.00124631	0.0358079		396	g__Sutterella	Streptococcus_phage	0.022079
									Bacillus.phage.phi4B1	time	6M	-0.211498	0.122987	121	23	0.118441	0.547477																			Desulfotomaculum	time	6W	0.56991	0.1677	121	61	0.00126556	0.0358079		397	g__Haemophilus	Streptococcus_phage	0.0112195
									Bacillus.phage.phi4B1	time	6W	-0.102331	0.100503	121	23	0.335131	0.719226																			Bdellovibrio	time	6W	0.0200011	0.00182304	121	9	0.00189402	0.0422184		406	g__Faecalibacillus	Streptococcus_phage	0.00558254
									Bacillus.phage.Phrodo	time	6M	0.239846	0.134366	121	36	0.083661	0.503442																			Desulfonema	time	6M	1.09443	0.211278	121	11	0.00193099	0.0422184		407	g__Longibaculum	Streptococcus_phage	0.0186743
									Bacillus.phage.Phrodo	time	6W	0.233488	0.136389	121	36	0.0964955	0.510268																			Syntrophotalea	time	6W	0.702085	0.187269	121	21	0.00184553	0.0422184		408	g__Streptococcus	Streptococcus_phage	0.0397515
									Bacillus.phage.SP.10	time	6W	0.343736	0.194079	121	22	0.105744	0.527808																			Klebsiella	time	6W	0.131824	0.0411677	121	121	0.0019112	0.0422184		415	g__Clostridioides	Streptococcus_phage	0.0407362
									Bacillus.phage.SP.10	time	6M	0.242506	0.214864	121	22	0.277315	0.677287																			Arthrobacter	time	6W	0.178236	0.0550237	121	113	0.00179271	0.0422184		418	g__Anaerobutyricum	Streptococcus_phage	0.0308573
									Bacillus.phage.vB_BanS.Tsamsa	time	6W	-0.0644129	0.0887041	121	24	0.523221	0.851724																			Bacillus	time	6W	0.0743933	0.0231123	121	121	0.00179285	0.0422184		423	g__Coprococcus	Streptococcus_phage	0.00552258
									Bacillus.phage.vB_BanS.Tsamsa	time	6M	0.0808698	0.126004	121	24	0.593426	0.873618																			Brevibacillus	time	6W	0.199459	0.0617956	121	112	0.00178856	0.0422184		425	g__Lachnospira	Streptococcus_phage	0.0186743
									Bacillus.phage.vB_BhaS.171	time	6W	0.222526	0.00280146	121	13	2.38047e-11	3.14698e-09																			Pectinatus	time	6M	0.584177	0.0769828	121	16	0.00165438	0.0422184		432	g__Faecalibacterium	Streptococcus_phage	0.0116142
									Bacillus.phage.vB_BhaS.171	time	6M	0.162759	0.00396187	121	13	2.34324e-09	2.58147e-07																			Massilistercora	time	6W	0.0794066	0.0245134	121	121	0.00171376	0.0422184		440	g__Bacteroides	Streptococcus_phage	0.0257985
									Bacteroides.phage.B124.14	time	6W	0.357938	0.166064	121	21	0.0495367	0.414478																			Enterocloster	time	6M	0.0736679	0.0229664	121	121	0.00192808	0.0422184		467	g__Anaerobutyricum	Bacillus_phage	0.0485208
									Bacteroides.phage.B124.14	time	6M	0.127683	0.16606	121	21	0.455072	0.817677																			Clostridioides	time	6W	0.0529131	0.0166623	121	121	0.00211223	0.0441732		486	g__Butyricimonas	Bacillus_phage	0.0054013
									Baikalvirus.PaBG	time	6W	0.141621	0.142236	121	35	0.330226	0.715025																			Monoglobus	time	6W	0.123905	0.0390682	121	120	0.00210198	0.0441732		663	g__Anaerobutyricum	Enterococcus_phage	0.0386315
									Baikalvirus.PaBG	time	6M	0.0713554	0.122061	121	35	0.564846	0.851724																			Caballeronia	time	6W	0.878429	0.132574	121	12	0.00227036	0.0457348		700	g__Faecalibacillus	Lactococcus_phage	0.0112195
									Bastillevirus.hoodyT	time	6W	0.54825	0.201198	121	17	0.0197614	0.28028																			Arthrobacter	time	6M	0.18725	0.0593832	121	113	0.00228199	0.0457348		701	g__Longibaculum	Lactococcus_phage	0.0446649
									Bastillevirus.hoodyT	time	6M	0.202153	0.0899534	121	17	0.301232	0.688977																			Escherichia	time	6W	0.0877903	0.028331	121	121	0.00266122	0.0512018		703	g__Paenibacillus	Lactococcus_phage	0.0258554
									Bdellovibrio.phage.phi1422	time	6W	0.550033	0.147335	121	15	0.00285709	0.121467																			Ethanoligenens	time	6W	0.141466	0.0455196	121	107	0.00261623	0.0512018		709	g__Clostridioides	Lactococcus_phage	0.0054013
									Bdellovibrio.phage.phi1422	time	6M	-0.0600283	0.155925	121	15	0.706987	0.929962																			Desulfonema	time	6W	0.94409	0.211068	121	11	0.0027467	0.0518102		711	g__Intestinimonas	Lactococcus_phage	0.0462438
									Behunavirus.BH1	time	6M	0.24528	0.304077	121	16	0.442713	0.817677																			Amedibacterium	time	6W	0.127014	0.0414017	121	121	0.00284921	0.0527104		712	g__Anaerobutyricum	Lactococcus_phage	0.0110495
									Behunavirus.BH1	time	6W	0.0213488	0.2652	121	16	0.937496	0.99945																			Christensenella	time	6W	0.0712725	0.0234304	121	120	0.0030814	0.0559304		715	g__Lacrimispora	Lactococcus_phage	0.0284355
									Bellamyvirus.bellamy	time	6W	-0.369587	0.1167	121	18	0.01107	0.228665																			Lachnoclostridium	time	6M	0.0643989	0.0213466	121	121	0.00336098	0.0598753		717	g__Coprococcus	Lactococcus_phage	0.00369659
									Bellamyvirus.bellamy	time	6M	-0.0513269	0.0953388	121	18	0.606082	0.881097																			Acutalibacter	time	6M	0.089795	0.0301136	121	121	0.00375498	0.0653039		724	g__Oscillibacter	Lactococcus_phage	0.046707
									Bembunaquatrovirus.BMBtp14	time	6W	-0.160552	0.221279	121	19	0.487023	0.83701																			Flavonifractor	time	6W	0.0722457	0.0241044	121	121	0.00380147	0.0653039		847	g__Faecalibacillus	Mycolicibacterium_phage	0.0307069
									Bembunaquatrovirus.BMBtp14	time	6M	0.102784	0.279599	121	19	0.722531	0.930968																			Methylomonas	time	6W	0.482015	0.149974	121	44	0.0040288	0.0679306		850	g__Paenibacillus	Mycolicibacterium_phage	0.0360249
									Bingvirus.bing	time	6M	-0.322451	0.162521	121	16	0.0903873	0.503442																			Synechococcus	time	6W	0.120916	0.0411915	121	115	0.00430745	0.0679306		856	g__Clostridioides	Mycolicibacterium_phage	0.0293977
									Bingvirus.bing	time	6W	-0.233629	0.116531	121	16	0.110461	0.532952																			Arabia	time	6M	0.624846	0.208183	121	59	0.00412987	0.0679306		862	g__Lacrimispora	Mycolicibacterium_phage	0.0446649
									Biquartavirus.44RR2	time	6M	-0.181182	0.221776	121	27	0.422429	0.797788																			Corynebacterium	time	6W	0.0530127	0.0180817	121	119	0.00429532	0.0679306		871	g__Oscillibacter	Mycolicibacterium_phage	0.0418043
									Biquartavirus.44RR2	time	6W	0.0355434	0.17009	121	27	0.838	0.976927																			Eubacterium	time	6M	0.0554052	0.0188306	121	121	0.00426977	0.0679306		885	g__Desulfovibrio	Cellulophaga_phage	0.0282612
									Borockvirus.brock	time	6M	0.68379	0.451845	121	19	0.18102	0.584904																			Propionibacterium	time	6W	0.699555	0.193264	121	28	0.00444636	0.0683058		886	g__Sutterella	Cellulophaga_phage	0.043472
									Borockvirus.brock	time	6W	0.033906	0.271682	121	19	0.905675	0.99945																			Lacrimispora	time	6W	0.0546818	0.0187051	121	121	0.00447325	0.0683058		894	g__Collinsella	Cellulophaga_phage	0.022079
									Bowservirus.bowser	time	6W	0.121244	0.124497	121	18	0.345564	0.729839																			Nakamurella	time	6M	-0.389642	0.00294819	121	5	0.00476102	0.0715641		900	g__Acidaminococcus	Cellulophaga_phage	0.0326126
									Bowservirus.bowser	time	6M	0.0184677	0.124497	121	18	0.884051	0.997197																			Gimesia	time	6M	0.775578	0.242331	121	23	0.00503682	0.074545		906	g__Flintibacter	Cellulophaga_phage	0.0186794
									Brevibacillus.phage.Sundance	time	6M	0.285958	0.341964	121	17	0.421299	0.797788																			Paraflavitalea	time	6M	0.701046	0.183303	121	21	0.00585281	0.0853092		907	g__Intestinimonas	Cellulophaga_phage	0.0112715
									Brevibacillus.phage.Sundance	time	6W	0.0262693	0.292624	121	17	0.930146	0.99945																			Cedecea	time	6W	0.450065	0.142508	121	25	0.00595845	0.0855527		918	g__Dysosmobacter	Cellulophaga_phage	0.022079
									Brigitvirus.brigit	time	6W	0.0733004	0.128187	121	64	0.569638	0.851724																			Calothrix	time	6W	1.03203	0.317598	121	16	0.00635699	0.0881937		919	g__Ruthenibacterium	Cellulophaga_phage	0.0328439
									Brigitvirus.brigit	time	6M	-0.036593	0.13324	121	64	0.784557	0.950271																			Collinsella	time	6W	-0.172464	0.0619261	121	114	0.00659304	0.0881937		920	g__Oscillibacter	Cellulophaga_phage	0.0123191
									Britbratvirus.britbrat	time	6W	0.161308	0.0673159	121	15	0.0757693	0.493589																			Flintibacter	time	6W	0.0574389	0.0207399	121	121	0.00660078	0.0881937		925	g__Prevotella	Cellulophaga_phage	0.0119569
									Britbratvirus.britbrat	time	6M	0.172981	0.188744	121	15	0.383497	0.763528																			Fastidiosipila	time	6W	1.88947	0.455785	121	10	0.00656362	0.0881937		926	g__Odoribacter	Cellulophaga_phage	0.031959
									Brunovirus.SEN34	time	6W	-0.262495	0.165141	121	19	0.140219	0.565699																			Caproiciproducens	time	6M	0.108697	0.0390294	121	117	0.0065678	0.0881937		927	g__Butyricimonas	Cellulophaga_phage	0.042044
									Brunovirus.SEN34	time	6M	0.123272	0.178016	121	19	0.50308	0.846148																			Cytobacillus	time	6W	0.549153	0.15683	121	15	0.00679595	0.0895576		952	g__Dialister	Arthrobacter_phage	0.0412511
									Buchananvirus.Sa179lw	time	6W	0.238615	0.263507	121	13	0.437598	0.817279																			Arabia	time	6W	0.530657	0.189805	121	59	0.00716455	0.0919776		981	g__Fusobacterium	Gordonia_phage	0.0418043
									Buchananvirus.Sa179lw	time	6M	-0.0205783	0.0719064	121	13	0.816401	0.965548																			Oscillibacter	time	6W	0.0388844	0.0140946	121	121	0.00719639	0.0919776		984	g__Sutterella	Gordonia_phage	0.0144107
									Caeruleovirus.Bc431	time	6W	-0.0402758	0.0581674	121	19	0.516327	0.851724																			Myroides	time	6W	0.218726	0.0775231	121	68	0.00726642	0.0919776		992	g__Collinsella	Gordonia_phage	0.00369659
									Caeruleovirus.Bc431	time	6M	-0.00404868	0.156612	121	19	0.980133	0.99945																			Syntrophotalea	time	6M	0.548668	0.180627	121	21	0.00782007	0.0952267		998	g__Acidaminococcus	Gordonia_phage	0.0284355
									Cetovirus.ceto	time	6W	0.214268	0.107206	121	15	0.763359	0.94314																			Alcaligenes	time	6W	0.474016	0.166877	121	40	0.00773972	0.0952267		1004	g__Flintibacter	Gordonia_phage	0.0164556
									Cetovirus.ceto	time	6M	-0.297518	0.00160426	121	15	0.993232	0.99945																			Brevibacillus	time	6M	0.181716	0.0666131	121	112	0.00771717	0.0952267		1005	g__Intestinimonas	Gordonia_phage	0.00449522
									Chakrabartyvirus.pf16	time	6W	-0.359128	0.262359	121	14	0.200571	0.600773																			Eggerthella	time	6W	0.120061	0.0442116	121	120	0.00800805	0.0962967		1016	g__Dysosmobacter	Gordonia_phage	0.0054013
									Chakrabartyvirus.pf16	time	6M	-0.0387286	0.241323	121	14	0.877139	0.99428																			Collimonas	time	6M	0.47315	0.163355	121	32	0.00846265	0.0980851		1018	g__Oscillibacter	Gordonia_phage	0.00369659
									Charybdisvirus.scam3	time	6W	-0.113316	0.175371	121	24	0.527283	0.851724																			Salmonella	time	6W	0.12003	0.0442297	121	121	0.00827862	0.0980851		1020	g__Faecalibacterium	Gordonia_phage	0.0106172
									Charybdisvirus.scam3	time	6M	0.0688963	0.221513	121	24	0.759355	0.94314																			Pediococcus	time	6W	0.392214	0.102406	121	19	0.00837998	0.0980851		1023	g__Prevotella	Gordonia_phage	0.0186794
									Chiangmaivirus.RSF1	time	6W	-0.34707	0.018467	121	18	0.0029402	0.121467																			Synechococcus	time	6M	0.121202	0.0450704	121	115	0.00858105	0.0982735		1026	g__Alistipes	Gordonia_phage	0.0453845
									Chiangmaivirus.RSF1	time	6M	-0.178143	0.024657	121	18	0.0157756	0.261613																			Paracoccus	time	6W	0.213804	0.0795386	121	101	0.00881519	0.0997672		1028	g__Bacteroides	Gordonia_phage	0.0489869
									Chiangmaivirus.RSL2	time	6M	0.446449	0.301128	121	13	0.217624	0.633699																			Amycolatopsis	time	6W	0.283866	0.105216	121	79	0.00899632	0.100633		1033	g__Sutterella	unclassfied_phage	0.0409925
									Chiangmaivirus.RSL2	time	6W	0.300367	0.327304	121	13	0.393848	0.774802																			Nakamurella	time	6W	0.200628	0.00294907	121	5	0.00930884	0.101763		1043	g__Faecalibacillus	unclassfied_phage	0.00369659
									Chrysonvirus.as5	time	6W	0.457126	0.213389	121	26	0.0440611	0.402022																			Anaerocolumna	time	6W	0.0803866	0.030226	121	121	0.00927964	0.101763		1044	g__Longibaculum	unclassfied_phage	0.0232984
									Chrysonvirus.as5	time	6M	0.147901	0.25096	121	26	0.561882	0.851724																			Intestinimonas	time	6W	0.0434561	0.016389	121	121	0.0096512	0.10432		1054	g__Intestinimonas	unclassfied_phage	0.00369659
									Cinqassovirus.aeh1	time	6M	0.103573	0.160544	121	38	0.523657	0.851724																			Cellulomonas	time	6W	0.712671	0.246192	121	29	0.00990838	0.104746		1055	g__Anaerobutyricum	unclassfied_phage	0.0332339
									Cinqassovirus.aeh1	time	6W	-0.0297744	0.169346	121	38	0.861526	0.989985																			Cytobacillus	time	6M	0.574656	0.179822	121	15	0.00986825	0.104746		1058	g__Lacrimispora	unclassfied_phage	0.0451557
									Cinqassovirus.ah1	time	6M	-0.14564	0.213617	121	22	0.506399	0.847417																			Rhodococcus	time	6M	0.158628	0.0601781	121	109	0.0101376	0.104803		1060	g__Coprococcus	unclassfied_phage	0.0313707
									Cinqassovirus.ah1	time	6W	-0.105604	0.153287	121	22	0.532071	0.851724																			Desulfotomaculum	time	6M	0.463571	0.174139	121	61	0.0101367	0.104803		1065	g__Dysosmobacter	unclassfied_phage	0.0489909
									Clostridium.phage.c.st	time	6M	-0.0830496	0.0825961	121	71	0.319661	0.701981																			Flavisolibacter	time	6M	0.860263	0.106421	121	15	0.0102407	0.104803		1066	g__Ruthenibacterium	unclassfied_phage	0.0409836
									Clostridium.phage.c.st	time	6W	-0.0457111	0.0865658	121	71	0.599808	0.877788																			Rhodococcus	time	6W	0.150534	0.057235	121	109	0.010372	0.10503		1067	g__Oscillibacter	unclassfied_phage	0.0346214
									Clostridium.phage.phi3626	time	6M	0.241757	0.146128	121	16	0.123564	0.555437																			Mageeibacillus	time	6W	0.270685	0.102989	121	95	0.0105247	0.105466		1113	g__Roseburia	Acinetobacter_phage	0.0377149
									Clostridium.phage.phi3626	time	6W	0.11021	0.0550883	121	16	0.602484	0.879121																			Weizmannia	time	6W	0.340983	0.0756925	121	8	0.0107823	0.106934		1122	g__Odoribacter	Acinetobacter_phage	0.036946
									Clostridium.phage.phiCD211	time	6M	0.197821	0.146396	121	52	0.183252	0.585165																			Gimesia	time	6W	0.649571	0.22717	121	23	0.0112698	0.109511		1131	g__Sutterella	Priestia_phage	0.0257985
									Clostridium.phage.phiCD211	time	6W	-0.103647	0.127145	121	52	0.419006	0.797788																			Faecalitalea	time	6M	0.0735998	0.0284493	121	121	0.0111957	0.109511		1132	g__Haemophilus	Priestia_phage	0.0210787
									Clostridium.phage.phiCT19406C	time	6M	-0.122567	0.181763	121	26	0.507774	0.847572																			Arcobacter	time	6W	0.609623	0.217014	121	21	0.0116072	0.111661		1139	g__Collinsella	Priestia_phage	0.0446649
									Clostridium.phage.phiCT19406C	time	6W	-0.0424218	0.181012	121	26	0.817225	0.965548																			Rhizobacter	time	6W	0.766434	0.0862204	121	11	0.0118659	0.111912		1141	g__Faecalibacillus	Priestia_phage	0.0213221
									Clostridium.phage.phiCT453A	time	6W	-0.0350695	0.0646892	121	52	0.590866	0.871792																			Prosthecochloris	time	6W	0.565455	0.153288	121	12	0.0118025	0.111912		1142	g__Longibaculum	Priestia_phage	0.0141638
									Clostridium.phage.phiCT453A	time	6M	-0.0229046	0.071958	121	52	0.751871	0.941263																			Caballeronia	time	6M	0.555725	0.14529	121	12	0.0124516	0.116296		1143	g__Streptococcus	Priestia_phage	0.0409836
									Clostridium.phage.phiCT453B	time	6M	-0.18539	0.161331	121	22	0.272691	0.67509																			Ethanoligenens	time	6M	0.123789	0.0486125	121	107	0.0128097	0.11849		1145	g__Acidaminococcus	Priestia_phage	0.0292913
									Clostridium.phage.phiCT453B	time	6W	-0.0101974	0.201234	121	22	0.96083	0.99945																			Brevibacterium	time	6M	0.32964	0.129106	121	73	0.0129391	0.118547		1150	g__Clostridioides	Priestia_phage	0.0297793
									Clostridium.phage.phiCT9441A	time	6W	-0.0742654	0.0611917	121	23	0.253934	0.652094																			Solibacillus	time	6W	2.06998	0.171277	121	11	0.0130664	0.118584		1152	g__Intestinimonas	Priestia_phage	0.00731106
									Clostridium.phage.phiCT9441A	time	6M	-0.0173208	0.0857396	121	23	0.845665	0.978957																			Calothrix	time	6M	0.981735	0.342888	121	16	0.0134957	0.119109		1153	g__Anaerobutyricum	Priestia_phage	0.0186743
									Clostridium.phage.phiCTC2B	time	6W	-0.270463	0.228591	121	16	0.264721	0.670333																			Aminipila	time	6M	0.170414	0.0674649	121	111	0.0133982	0.119109		1156	g__Lacrimispora	Priestia_phage	0.032793
									Clostridium.phage.phiCTC2B	time	6M	0.114108	0.225191	121	16	0.621971	0.884135																			Lacrimispora	time	6M	0.0514861	0.0203962	121	121	0.0134313	0.119109		1158	g__Coprococcus	Priestia_phage	0.0251854
									Clostridium.phage.phiCTP1	time	6M	0.445808	0.001054	121	19	3.98367e-32	2.63321e-29																			Nitrosomonas	time	6W	0.604773	0.136268	121	19	0.0137259	0.11911		1167	g__Faecalibacterium	Priestia_phage	0.00774463
									Clostridium.phage.phiCTP1	time	6W	0.182131	0.00105399	121	19	2.87336e-26	9.49646e-24																			Aquitalea	time	6W	1.01336	0.127983	121	15	0.0137928	0.11911		1171	g__Odoribacter	Priestia_phage	0.032793
									Clostridium.phage.phiSM101	time	6M	0.238412	0.121082	121	14	0.0765806	0.493589																			Citrobacter	time	6W	0.126979	0.0506057	121	121	0.0138673	0.11911		1173	g__Alistipes	Priestia_phage	0.022079
									Clostridium.phage.phiSM101	time	6W	0.0655261	0.111688	121	14	0.570297	0.851724																			Flintibacter	time	6M	0.0559294	0.0224305	121	121	0.0141412	0.120388		1175	g__Bacteroides	Priestia_phage	0.00449522
									Clostridium.phage.vB_CpeS.CP51	time	6M	0.172031	0.120776	121	48	0.162984	0.57637																			Francisella	time	6M	-0.819671	0.318398	121	37	0.0147119	0.121213		1375	g__Desulfovibrio	Erwinia_phage	0.0186743
									Clostridium.phage.vB_CpeS.CP51	time	6W	0.123434	0.109726	121	48	0.266713	0.670333																			Kocuria	time	6W	0.373617	0.145654	121	52	0.0147904	0.121213		1390	g__Acidaminococcus	Erwinia_phage	0.046707
									Colneyvirus.CD505	time	6M	-0.20338	0.126763	121	18	0.166546	0.57637																			Phascolarctobacterium	time	6M	-0.138186	0.0555723	121	118	0.0148682	0.121213		1417	g__Butyricimonas	Erwinia_phage	0.022079
									Colneyvirus.CD505	time	6W	0.0361016	0.116268	121	18	0.770789	0.947381																			Mediterraneibacter	time	6W	0.0493068	0.0197211	121	121	0.0145072	0.121213		1422	g__Fusobacterium	Clostridium_phage	0.0112195
									Colossusvirus.colossus	time	6M	-0.148176	0.377557	121	16	0.701302	0.929962																			Dysosmobacter	time	6W	0.038252	0.0152478	121	121	0.014614	0.121213		1460	g__Flavonifractor	Clostridium_phage	0.0247868
									Colossusvirus.colossus	time	6W	0.0850423	0.304781	121	16	0.784944	0.950271																			Treponema	time	6W	0.0674768	0.027225	121	120	0.0151289	0.121283		1533	g__Faecalibacillus	Agrobacterium_phage	0.0377149
									Colunavirus.iLp1308	time	6W	0.216133	0.160479	121	24	0.218751	0.634187																			Christensenella	time	6M	0.0630672	0.0254689	121	120	0.0150994	0.121283		1538	g__Phascolarctobacterium	Agrobacterium_phage	0.0275668
									Colunavirus.iLp1308	time	6M	-0.0828869	0.144021	121	24	0.577373	0.858285																			Clostridium	time	6W	0.0504007	0.0204994	121	121	0.0158233	0.124771		1544	g__Intestinimonas	Agrobacterium_phage	0.0453536
									Corndogvirus.firecracker	time	6W	0.361837	0.242065	121	19	0.155667	0.571694																			Draconibacterium	time	6W	0.267489	0.10705	121	62	0.0157567	0.124771		1545	g__Anaerobutyricum	Agrobacterium_phage	0.0251854
									Corndogvirus.firecracker	time	6M	0.318847	0.217414	121	19	0.164405	0.57637																			Leclercia	time	6W	0.292369	0.117679	121	79	0.0163098	0.127561		1553	g__Blautia	Agrobacterium_phage	0.0418043
									Coventryvirus.SP441	time	6M	0.208878	0.136274	121	28	0.138511	0.565699																			Lactobacillus	time	6W	0.142242	0.0583792	121	121	0.0167369	0.129846		1555	g__Dysosmobacter	Agrobacterium_phage	0.0186743
									Coventryvirus.SP441	time	6W	0.16159	0.108144	121	28	0.151599	0.571694																			Lactobacillus	time	6M	0.15455	0.0636279	121	121	0.0170067	0.130074		1556	g__Ruthenibacterium	Agrobacterium_phage	0.0358516
									CrAss.like.virus.sp.	time	6W	-0.112363	0.0752607	121	96	0.140287	0.565699																			Monoglobus	time	6M	0.10488	0.0431393	121	120	0.0170367	0.130074		1557	g__Oscillibacter	Agrobacterium_phage	0.00558254
									CrAss.like.virus.sp.	time	6M	-0.0996591	0.0825965	121	96	0.231609	0.652094																			Mesorhizobium	time	6W	0.0904296	0.0372044	121	116	0.0171735	0.130086		1562	g__Prevotella	Agrobacterium_phage	0.0485208
									crAssphage.cr10_1	time	6M	-0.234336	0.172496	121	24	0.191176	0.592028																			Acinetobacter	time	6W	0.103717	0.043039	121	119	0.0180159	0.134351		1592	g__Flintibacter	Microbacterium_phage	0.0418043
									crAssphage.cr10_1	time	6W	-0.0254402	0.177735	121	24	0.888331	0.998012																			Geobacillus	time	6W	0.226758	0.093593	121	93	0.018009	0.134351		1629	g__Collinsella	Streptomyces_phage	0.0328196
									crAssphage.cr106_1	time	6W	0.0732037	0.115439	121	17	0.540858	0.851724																			Ruthenibacterium	time	6W	0.0457071	0.0190261	121	121	0.0185481	0.137256		1631	g__Faecalibacillus	Streptomyces_phage	0.0446649
									crAssphage.cr106_1	time	6M	-0.0294274	0.172502	121	17	0.868665	0.991688																			Xanthomonas	time	6W	0.140389	0.0585489	121	110	0.0189265	0.138987		1632	g__Longibaculum	Streptomyces_phage	0.0489909
									crAssphage.cr107_1	time	6W	0.0930711	0.216345	121	14	0.675359	0.915208																			Polaromonas	time	6W	0.818213	0.129021	121	19	0.0193844	0.14103		1634	g__Paenibacillus	Streptomyces_phage	0.0463731
									crAssphage.cr107_1	time	6M	-0.0368263	0.296242	121	14	0.903311	0.99945																			Ottowia	time	6W	0.601055	0.175844	121	17	0.0194979	0.14103		1640	g__Clostridioides	Streptomyces_phage	0.00552258
									crAssphage.cr108_1	time	6M	-0.0575651	0.169258	121	13	0.747056	0.941263																			Aquitalea	time	6M	0.805154	0.127405	121	15	0.0207097	0.148677		1643	g__Anaerobutyricum	Streptomyces_phage	0.00507929
									crAssphage.cr108_1	time	6W	-0.113592	0.00326117	121	13	0.996368	0.99945																			Bacillus	time	6M	0.0592196	0.0252225	121	121	0.0210006	0.149649		1648	g__Coprococcus	Streptomyces_phage	0.00369659
									crAssphage.cr11_1	time	6W	-0.131045	0.130572	121	13	0.445262	0.817677																			Erysipelatoclostridium	time	6M	0.0714778	0.0305073	121	121	0.0214082	0.151431		1665	g__Bacteroides	Streptomyces_phage	0.0275668
									crAssphage.cr11_1	time	6M	0.130522	0.211112	121	13	0.643639	0.897359																			Agrobacterium	time	6W	0.121953	0.0522898	121	113	0.0221104	0.15193		1697	g__Coprococcus	Synechococcus_phage	0.0258554
									crAssphage.cr111_1	time	6W	-0.278828	0.155631	121	14	0.345409	0.729839																			Xanthomonas	time	6M	0.145369	0.0621758	121	110	0.0218962	0.15193		1739	g__Flintibacter	Burkholderia_phage	0.0307069
									crAssphage.cr111_1	time	6M	-0.116872	0.238549	121	14	0.652211	0.900196																			Amedibacterium	time	6M	0.105313	0.0451461	121	121	0.0218075	0.15193		1865	g__Desulfovibrio	Aeromonas_phage	0.0110495
									crAssphage.cr112_1	time	6M	0.244488	0.168159	121	18	0.182011	0.584904																			Alicyclobacillus	time	6W	0.554374	0.225778	121	28	0.0220188	0.15193		1866	g__Sutterella	Aeromonas_phage	0.0446649
									crAssphage.cr112_1	time	6W	0.079732	0.113718	121	18	0.495781	0.846148																			Mammaliicoccus	time	6W	0.624772	0.260156	121	40	0.0224686	0.153297		1880	g__Acidaminococcus	Aeromonas_phage	0.036114
									crAssphage.cr115_1	time	6M	0.482466	0.317799	121	21	0.146346	0.565699																			Methylomonas	time	6M	0.468456	0.193816	121	44	0.0229263	0.154434		1886	g__Flintibacter	Aeromonas_phage	0.00369659
									crAssphage.cr115_1	time	6W	-0.266275	0.249868	121	21	0.300663	0.688977																			Blautia	time	6W	0.0339798	0.0146849	121	121	0.0229565	0.154434		1887	g__Intestinimonas	Aeromonas_phage	0.00369659
									crAssphage.cr116_1	time	6M	-0.424265	0.339894	121	12	0.249901	0.652094																			Geobacter	time	6W	0.0766473	0.0331101	121	114	0.0232434	0.155279		1899	g__Ruthenibacterium	Aeromonas_phage	0.0297793
									crAssphage.cr116_1	time	6W	0.134415	0.142738	121	12	0.539737	0.851724																			Escherichia	time	6M	0.0715084	0.0310302	121	121	0.0236322	0.156787		1900	g__Oscillibacter	Aeromonas_phage	0.0290895
									crAssphage.cr126_1	time	6M	0.53582	0.182987	121	13	0.0233263	0.308374																			Desulfosarcina	time	6W	0.438406	0.188272	121	56	0.0239152	0.157578		1902	g__Faecalibacterium	Aeromonas_phage	0.00860291
									crAssphage.cr126_1	time	6W	0.175288	0.172099	121	13	0.347398	0.729839																			Hafnia	time	6M	-1.03091	0.406688	121	18	0.0247566	0.162012		1906	g__Odoribacter	Aeromonas_phage	0.000868963
									crAssphage.cr4_1	time	6M	0.122866	0.32037	121	16	0.718927	0.929962																			Bdellovibrio	time	6M	0.80064	0.253075	121	9	0.0249914	0.162118		1907	g__Butyricimonas	Aeromonas_phage	0.00507929
									crAssphage.cr4_1	time	6W	-0.0103591	0.187027	121	16	0.958872	0.99945																			Heliobacterium	time	6W	0.485654	0.194316	121	27	0.0251098	0.162118		1930	g__Phascolarctobacterium	Achromobacter_phage	0.00449522
									crAssphage.cr50_1	time	6M	-0.286006	0.121031	121	13	0.124657	0.555437																			Tumebacillus	time	6W	-0.528122	0.203584	121	16	0.0254761	0.163387		1936	g__Intestinimonas	Achromobacter_phage	0.036114
									crAssphage.cr50_1	time	6W	-0.176319	0.0915914	121	13	0.207033	0.610931																			Kosakonia	time	6W	0.249931	0.109122	121	70	0.0262184	0.167034		1940	g__Lacrimispora	Achromobacter_phage	0.0481298
									crAssphage.cr53_1	time	6M	-0.447908	0.183774	121	18	0.134014	0.560652																			Sphingomonas	time	6W	0.075085	0.0334299	121	115	0.0275504	0.174365		1951	g__Faecalibacterium	Achromobacter_phage	0.00759333
									crAssphage.cr53_1	time	6W	0.181257	0.161913	121	18	0.316383	0.70126																			Amycolatopsis	time	6M	0.250053	0.111198	121	79	0.0279915	0.174856		1955	g__Odoribacter	Achromobacter_phage	0.0232984
									crAssphage.cr56_1	time	6W	-0.447599	0.121123	121	15	0.0320251	0.371379																			Microbacterium	time	6M	0.0836562	0.0373644	121	114	0.0278455	0.174856		1989	g__Lacrimispora	Pseudoalteromonas_phage	0.0351111
									crAssphage.cr56_1	time	6M	0.0986738	0.105704	121	15	0.43576	0.817279																			Paracoccus	time	6M	0.186469	0.0836323	121	101	0.0286927	0.176938		2048	g__Flavonifractor	Lacticaseibacillus_phage	0.0377149
									crAssphage.cr6_1	time	6W	-0.155316	0.244473	121	21	0.548501	0.851724																			Nocardia	time	6W	0.156779	0.0694162	121	99	0.0286638	0.176938		2089	g__Coprococcus	Caulobacter_phage	0.0257985
									crAssphage.cr6_1	time	6M	-0.00968658	0.243543	121	21	0.969613	0.99945																			Jeotgalibaca	time	6W	0.785712	0.332519	121	22	0.0290027	0.177711		2102	g__Odoribacter	Caulobacter_phage	0.035198
									crAssphage.cr85_1	time	6M	-0.253535	0.172336	121	17	0.22508	0.644061																			Turicimonas	time	6W	0.240925	0.107403	121	73	0.02957	0.18004		2186	g__Enterocloster	Campylobacter_phage	0.0284355
									crAssphage.cr85_1	time	6W	0.178327	0.117449	121	17	0.283119	0.678245																			Sphingorhabdus	time	6M	-0.603731	0.107517	121	5	0.0302148	0.182809		2258	g__Sutterella	Lactobacillus_phage	0.0402207
									CrAssphage.sp.	time	6M	0.422821	0.178791	121	20	0.0352908	0.395376																			Rhizobacter	time	6M	0.402691	0.0828571	121	11	0.0306394	0.184219		2266	g__Collinsella	Lactobacillus_phage	0.0210787
									CrAssphage.sp.	time	6W	0.280448	0.105496	121	20	0.0618339	0.459238																			Pseudodesulfovibrio	time	6W	0.124957	0.0575756	121	114	0.0328183	0.196094		2297	g__Prevotella	Lactobacillus_phage	0.0377149
									Croceibacter.phage.P2559Y	time	6M	-0.170884	0.0747458	121	17	0.151146	0.571694																			Actinomyces	time	6M	0.0928797	0.043043	121	121	0.0336518	0.199833		2302	g__Bacteroides	Lactobacillus_phage	0.0328196
									Croceibacter.phage.P2559Y	time	6W	0.17093	0.0880143	121	17	0.170552	0.580137																			Sphingobium	time	6M	0.0995281	0.0462802	121	115	0.0344189	0.200266		2320	g__Paenibacillus	Flavobacterium_phage	0.0232984
									Cronobacter.phage.S13	time	6W	0.164949	0.137181	121	30	0.241629	0.652094																			Thiothrix	time	6M	0.803752	0.279891	121	13	0.0348686	0.200266		2322	g__Phascolarctobacterium	Flavobacterium_phage	0.0290895
									Cronobacter.phage.S13	time	6M	0.0432768	0.159434	121	30	0.788878	0.953287																			Proteus	time	6W	0.394958	0.179238	121	43	0.0351001	0.200266		2329	g__Anaerobutyricum	Flavobacterium_phage	0.0271528
									Cyanophage.P.RSM6	time	6W	0.195475	0.175735	121	22	0.286839	0.678245																			Gordonibacter	time	6W	0.117466	0.0549397	121	110	0.0352894	0.200266		2332	g__Lacrimispora	Flavobacterium_phage	0.0284355
									Cyanophage.P.RSM6	time	6M	0.175959	0.223497	121	22	0.449803	0.817677																			Leifsonia	time	6W	1.13367	0.0593962	121	7	0.0345672	0.200266		2334	g__Coprococcus	Flavobacterium_phage	0.022079
									Cyprinid.herpesvirus.2	time	6M	-0.292132	0.277101	121	16	0.310972	0.694195																			Microbacterium	time	6W	0.0747792	0.0349153	121	114	0.0353162	0.200266		2341	g__Oscillibacter	Flavobacterium_phage	0.0213221
									Cyprinid.herpesvirus.2	time	6W	0.0137096	0.197713	121	16	0.945774	0.99945																			Geosporobacter	time	6W	0.546777	0.241453	121	22	0.0354299	0.200266		2343	g__Faecalibacterium	Flavobacterium_phage	0.0446649
									Daredevilvirus.daredevil	time	6M	-0.321345	0.177942	121	29	0.0831994	0.503442																			Anaerocolumna	time	6M	0.0699717	0.0328153	121	121	0.0355983	0.200266		2507	g__Escherichia	Faecalibacterium_phage	0.032793
									Daredevilvirus.daredevil	time	6W	0.0848928	0.159135	121	29	0.600242	0.877788																			Elizabethkingia	time	6W	0.216124	0.10028	121	86	0.0347172	0.200266		2511	g__Collinsella	Faecalibacterium_phage	0.0054013
									Delepquintavirus.DLP5	time	6M	0.439649	0.207161	121	28	0.0439007	0.402022																			Sphingopyxis	time	6M	0.344111	0.157658	121	49	0.0358811	0.200684		2513	g__Faecalibacillus	Faecalibacterium_phage	0.031959
									Delepquintavirus.DLP5	time	6W	0.398503	0.228077	121	28	0.092873	0.505538																			Lachnoanaerobaculum	time	6W	0.103134	0.0485017	121	118	0.0362124	0.201366		2514	g__Longibaculum	Faecalibacterium_phage	0.0205576
									Dhakavirus.ime281	time	6W	0.326931	0.211276	121	13	0.169708	0.580137																			Staphylococcus	time	6M	0.0989536	0.0466817	121	121	0.0366027	0.202367		2523	g__Flintibacter	Faecalibacterium_phage	0.0307069
									Dhakavirus.ime281	time	6M	0.457723	0.404709	121	13	0.286712	0.678245																			Aerococcus	time	6W	0.419153	0.189253	121	46	0.03685	0.202569		2524	g__Intestinimonas	Faecalibacterium_phage	0.00507929
									Donellivirus.gee	time	6W	0.1578	0.0803226	121	81	0.0532124	0.439667																			Alicycliphilus	time	6M	0.700622	0.288417	121	18	0.0372635	0.203324		2525	g__Anaerobutyricum	Faecalibacterium_phage	0.0201939
									Donellivirus.gee	time	6M	0.13987	0.0849346	121	81	0.103725	0.527402																			Anaerotignum	time	6W	0.192237	0.0907819	121	103	0.0375355	0.203324		2537	g__Oscillibacter	Faecalibacterium_phage	0.0321132
									Eldridgevirus.eldridge	time	6M	0.131239	0.251834	121	13	0.620138	0.884135																			Rufibacter	time	6W	0.37345	0.17476	121	52	0.0376213	0.203324		2539	g__Faecalibacterium	Faecalibacterium_phage	7.76452e-08
									Eldridgevirus.eldridge	time	6W	0.0485284	0.271277	121	13	0.86268	0.989985																			Pseudobutyrivibrio	time	6M	0.105566	0.0503081	121	119	0.0381051	0.204788		2541	g__Paraprevotella	Faecalibacterium_phage	0.031959
									Elephantid.betaherpesvirus.1	time	6M	0.437367	0.386021	121	13	0.286097	0.678245																			Campylobacter	time	6W	0.0671805	0.0320655	121	121	0.0389926	0.205142		2542	g__Prevotella	Faecalibacterium_phage	0.0489909
									Elephantid.betaherpesvirus.1	time	6W	0.0823958	0.262152	121	13	0.76285	0.94314																			Geobacter	time	6M	0.0757278	0.036036	121	114	0.0386524	0.205142		2543	g__Odoribacter	Faecalibacterium_phage	0.0112195
									Eneladusvirus.BF	time	6W	0.0772981	0.131979	121	26	0.565395	0.851724																			Deinococcus	time	6W	0.0958765	0.0456368	121	109	0.039024	0.205142		2545	g__Alistipes	Faecalibacterium_phage	0.0164556
									Eneladusvirus.BF	time	6M	-0.0624817	0.17163	121	26	0.721512	0.930968																			Paenibacillus	time	6W	0.0355193	0.0169034	121	121	0.0384649	0.205142		2547	g__Bacteroides	Faecalibacterium_phage	0.00864537
									Eneladusvirus.Yen904	time	6W	0.468381	0.138166	121	29	0.00249724	0.121467																			Klebsiella	time	6M	0.0940564	0.0451119	121	121	0.0399351	0.206546		2552	g__Sutterella	Rhodococcus_phage	0.021681
									Eneladusvirus.Yen904	time	6M	0.106211	0.17813	121	29	0.556435	0.851724																			Gordonia	time	6M	0.332578	0.157038	121	69	0.0399275	0.206546		2627	g__Enterocloster	Levilactobacillus_phage	0.0457813
									Enterobacteria.phage.mEp460	time	6W	0.197571	0.184265	121	26	0.294896	0.681631																			Tissierella	time	6M	1.17276	0.459038	121	12	0.0396602	0.206546		2647	g__Fusobacterium	root_phage	0.032793
									Enterobacteria.phage.mEp460	time	6M	0.212586	0.198176	121	26	0.294927	0.681631																			Streptomyces	time	6W	0.0327516	0.0157264	121	119	0.0403205	0.207424		2650	g__Sutterella	root_phage	0.0125066
									Enterobacteria.phage.Sf101	time	6W	0.660616	0.0167411	121	18	0.976836	0.99945																			Sphingobium	time	6W	0.0888333	0.0430055	121	115	0.0420768	0.215308		2664	g__Acidaminococcus	root_phage	0.022079
									Enterobacteria.phage.Sf101	time	6M	0.884426	0.0168398	121	18	0.976448	0.99945																			Sinorhizobium	time	6W	0.235983	0.113613	121	78	0.0423124	0.215368		2671	g__Intestinimonas	root_phage	0.00774463
									Enterobacterial.phage.mEp390	time	6M	0.0285517	0.00089734	121	13	2.21199e-11	3.14698e-09																			Dickeya	time	6W	0.297798	0.14491	121	99	0.0427344	0.216371		2682	g__Dysosmobacter	root_phage	0.0308573
									Enterobacterial.phage.mEp390	time	6W	-0.277184	0.175797	121	13	0.145936	0.565699																			Phaeobacter	time	6W	0.346278	0.100166	121	15	0.0441325	0.216984		2683	g__Ruthenibacterium	root_phage	0.0184155
									Enterococcus.phage.EFC.1	time	6W	0.180719	0.118529	121	20	0.145727	0.565699																			Sulfitobacter	time	6W	0.261704	0.128435	121	88	0.0447819	0.216984		2684	g__Oscillibacter	root_phage	0.0271528
									Enterococcus.phage.EFC.1	time	6M	-0.0200005	0.188449	121	20	0.91672	0.99945																			Luteimonas	time	6W	0.427086	0.193024	121	31	0.0444809	0.216984		2686	g__Faecalibacterium	root_phage	0.0313707
									Eponavirus.epona	time	6W	0.137462	0.0988947	121	63	0.172673	0.582331																			Mycolicibacterium	time	6M	0.075997	0.037166	121	112	0.0441067	0.216984		2689	g__Prevotella	root_phage	0.043472
									Eponavirus.epona	time	6M	0.0610252	0.0986588	121	63	0.53958	0.851724																			Exiguobacterium	time	6W	0.282169	0.137893	121	70	0.0448854	0.216984		2690	g__Odoribacter	root_phage	0.0257985
									Equid.alphaherpesvirus.3	time	6W	-0.13975	0.116744	121	15	0.291846	0.681631																			Planococcus	time	6W	0.184731	0.0902612	121	102	0.0444341	0.216984		2692	g__Alistipes	root_phage	0.0164556
									Equid.alphaherpesvirus.3	time	6M	0.00820888	0.116786	121	15	0.947082	0.99945																			Heliobacterium	time	6M	0.461942	0.213157	121	27	0.0440228	0.216984		2699	g__Sutterella	Listeria_phage	0.039051
									Erwinia.phage.pEa_SNUABM_5	time	6M	0.174128	0.0941865	121	15	0.176635	0.583397																			Clostridioides	time	6M	0.0373661	0.0182156	121	121	0.0433253	0.216984		2709	g__Faecalibacillus	Listeria_phage	0.0402207
									Erwinia.phage.pEa_SNUABM_5	time	6W	0.0692091	0.0485293	121	15	0.243405	0.652094																			Intestinimonas	time	6M	0.0365926	0.0179108	121	121	0.0441878	0.216984		2710	g__Longibaculum	Listeria_phage	0.0407362
									Erwinia.phage.pEa_SNUABM_7	time	6W	-0.178816	0.0161599	121	16	0.997641	0.99945																			Polynucleobacter	time	6W	0.307273	0.147685	121	37	0.0456012	0.21717		2720	g__Intestinimonas	Listeria_phage	0.0184155
									Erwinia.phage.pEa_SNUABM_7	time	6M	0.0800381	0.0114265	121	16	0.997792	0.99945																			Hungatella	time	6M	0.0689571	0.0339696	121	119	0.0452455	0.21717		2735	g__Faecalibacterium	Listeria_phage	0.00507929
									Erwinia.phage.vB_EamM_Caitlin	time	6W	0.352178	0.155913	121	14	0.103578	0.527402																			Massilistercora	time	6M	0.0542573	0.0267275	121	121	0.0453836	0.21717		2737	g__Paraprevotella	Listeria_phage	0.047512
									Erwinia.phage.vB_EamM_Caitlin	time	6M	0.325025	0.181018	121	14	0.117356	0.546283																			Nitrosomonas	time	6M	0.449633	0.154286	121	19	0.0465313	0.220367		2738	g__Prevotella	Listeria_phage	0.0257985
									Erwinia.phage.vB_EamM_ChrisDB	time	6W	-0.176868	0.360093	121	18	0.630489	0.889238																			Marinobacterium	time	6W	0.174221	0.0130511	121	14	0.0467307	0.220367		2741	g__Alistipes	Listeria_phage	0.0328196
									Erwinia.phage.vB_EamM_ChrisDB	time	6M	0.0140947	0.471874	121	18	0.976768	0.99945																			Acidobacterium	time	6W	0.357536	0.110043	121	6	0.0474934	0.221539		2743	g__Bacteroides	Listeria_phage	0.0284355
									Erwinia.phage.vB_EamM_Phobos	time	6W	-0.00811962	0.00123149	121	20	5.87245e-06	0.000485211																			Salmonella	time	6M	0.0978558	0.0486231	121	121	0.04767	0.221539		2784	g__Faecalibacterium	Rhizobium_phage	0.0229222
									Erwinia.phage.vB_EamM_Phobos	time	6M	-0.475315	0.491229	121	20	0.349125	0.729839																			Mycobacterium	time	6M	0.0952328	0.0472691	121	111	0.0474432	0.221539		2786	g__Paraprevotella	Rhizobium_phage	0.036876
									Escherichia.phage.D6	time	6M	0.4227	0.145706	121	36	0.00775396	0.189828																			Rubrobacter	time	6M	-1.43641	0.3398	121	6	0.0482492	0.223153		2787	g__Prevotella	Rhizobium_phage	0.037077
									Escherichia.phage.D6	time	6W	0.194612	0.129076	121	36	0.143304	0.565699																			Phaeobacter	time	6M	0.286316	0.084533	121	15	0.0488358	0.223928		3014	g__Intestinimonas	Bacteroides_phage	0.0270993
									Escherichia.phage.HK639	time	6M	-1.09311	0.200924	121	18	0.00282206	0.121467																			Paenibacillus	time	6M	0.0367789	0.0184376	121	121	0.0490279	0.223928		3026	g__Ruthenibacterium	Bacteroides_phage	0.0112195
									Escherichia.phage.HK639	time	6W	-0.209099	0.00255274	121	18	0.985955	0.99945																			Dokdonia	time	6W	0.589561	0.276337	121	20	0.0491152	0.223928		3033	g__Odoribacter	Bacteroides_phage	0.0489909
									Escherichia.phage.Lambda_ev099	time	6M	-0.226455	0.0937881	121	14	0.155681	0.571694																			Pectobacterium	time	6W	0.293378	0.147061	121	64	0.0516055	0.230905		3035	g__Alistipes	Bacteroides_phage	0.0226263
									Escherichia.phage.Lambda_ev099	time	6W	0.163237	0.0778879	121	14	0.165687	0.57637																			Mycolicibacterium	time	6W	0.0687051	0.0347218	121	112	0.051385	0.230905		3178	g__Paraprevotella	Tenacibaculum_phage	0.00860291
									Escherichia.phage.Lambda_ev243	time	6M	0.121746	0.122647	121	20	0.350014	0.729839																			Gemella	time	6M	0.225043	0.112914	121	94	0.0511798	0.230905
									Escherichia.phage.Lambda_ev243	time	6W	0.126789	0.16001	121	20	0.441852	0.817677																			Niastella	time	6M	0.719457	0.328568	121	16	0.0510419	0.230905
									Escherichia.phage.TL.2011b	time	6W	0.325524	0.081506	121	14	0.00681926	0.187814																			Polaromonas	time	6M	0.516037	0.129849	121	19	0.0527784	0.232903
									Escherichia.phage.TL.2011b	time	6M	0.0640294	0.081613	121	14	0.462092	0.820703																			Vibrio	time	6W	0.0683849	0.0347882	121	120	0.0523716	0.232903
									Escherichia.virus.Lambda_2G7b	time	6M	-0.362063	0.183043	121	14	0.0755495	0.493589																			Acholeplasma	time	6W	0.442037	0.117456	121	15	0.0525844	0.232903
									Escherichia.virus.Lambda_2G7b	time	6W	-0.37118	0.196476	121	14	0.0855562	0.503442																			Mesorhizobium	time	6M	0.078831	0.0401996	121	116	0.05305	0.233033
									Escherichia.virus.Lambda_4A7	time	6W	0.732836	0.00557012	121	18	0.00483185	0.152088																			Aromatoleum	time	6W	0.403951	0.19427	121	24	0.0533505	0.233287
									Escherichia.virus.Lambda_4A7	time	6M	0.319318	0.00393434	121	18	0.00768956	0.189828																			Lautropia	time	6W	0.447909	0.221814	121	30	0.054073	0.233485
									Eurybiavirus.MED4213	time	6M	0.502572	0.307063	121	18	0.125703	0.555437																			Yersinia	time	6W	0.235549	0.120057	121	97	0.0536909	0.233485
									Eurybiavirus.MED4213	time	6W	0.161336	0.291328	121	18	0.588206	0.869808																			Deinococcus	time	6M	0.0952682	0.048716	121	109	0.0541239	0.233485
									Eurybiavirus.PHM2	time	6W	0.438146	0.143426	121	14	0.0126443	0.246379																			Maribacter	time	6W	0.305668	0.155006	121	53	0.0544248	0.233735
									Eurybiavirus.PHM2	time	6M	0.128708	0.148466	121	14	0.412017	0.793867																			Parolsenella	time	6W	0.148516	0.0759408	121	100	0.054896	0.234711
									Fernvirus.BN12	time	6W	-0.237583	0.383079	121	13	0.549397	0.851724																			Rhodobacter	time	6M	-1.38878	0.490269	121	9	0.0563343	0.237691
									Fernvirus.BN12	time	6M	0.0357615	0.220351	121	13	0.874448	0.993676																			Ottowia	time	6M	0.474685	0.182047	121	17	0.05601	0.237691
									Firehammervirus.CP21	time	6M	-0.0675544	0.143323	121	17	0.645757	0.897359																			Micromonospora	time	6M	0.136294	0.0703334	121	104	0.0562784	0.237691
									Firehammervirus.CP21	time	6W	-0.0383659	0.163421	121	17	0.818299	0.965548																			Tessaracoccus	time	6W	0.328108	0.165704	121	41	0.056796	0.238593
									Freyavirus.danklef	time	6M	0.160476	0.188736	121	32	0.404531	0.788775																			Pseudodesulfovibrio	time	6M	0.117874	0.0618218	121	114	0.0599234	0.243257
									Freyavirus.danklef	time	6W	-0.0705487	0.148396	121	32	0.640122	0.894546																			Sphingomonas	time	6M	0.0688082	0.0359688	121	115	0.0593163	0.243257
									Gaiavirus.gaia	time	6W	0.477896	0.152584	121	17	0.0372359	0.398019																			Methylobacterium	time	6W	0.131099	0.0684885	121	96	0.060182	0.243257
									Gaiavirus.gaia	time	6M	0.336288	0.15402	121	17	0.07766	0.493589																			Ensifer	time	6M	0.388482	0.197629	121	32	0.058972	0.243257
									Gegavirus.ST15OXA48phi141	time	6M	0.396832	0.185657	121	16	0.0599274	0.459238																			Gordonia	time	6W	0.301049	0.155265	121	69	0.0591369	0.243257
									Gegavirus.ST15OXA48phi141	time	6W	0.102608	0.160259	121	16	0.540069	0.851724																			Exiguobacterium	time	6M	0.285631	0.149041	121	70	0.0597224	0.243257
									Geobacillus.virus.E2	time	6W	0.144057	0.110896	121	20	0.235658	0.652094																			Sporosarcina	time	6W	0.329713	0.170037	121	54	0.0598371	0.243257
									Geobacillus.virus.E2	time	6M	-0.00582637	0.167622	121	20	0.97274	0.99945																			Acetobacterium	time	6M	0.50123	0.252357	121	25	0.0601277	0.243257
									Geobacillus.virus.E3	time	6W	0.115981	0.105011	121	42	0.278702	0.677287																			Dysosmobacter	time	6M	0.0320048	0.0167009	121	121	0.0594218	0.243257
									Geobacillus.virus.E3	time	6M	0.0914472	0.144438	121	42	0.531042	0.851724																			Jeotgalibaca	time	6M	0.66881	0.334302	121	22	0.0605098	0.243558
									Gilsonvirus.gilson	time	6M	-0.162056	0.213142	121	22	0.458529	0.819156																			Rhizobium	time	6W	0.0553117	0.0291722	121	119	0.0614525	0.245199
									Gilsonvirus.gilson	time	6W	-0.0199629	0.159713	121	22	0.902059	0.99945																			Brenneria	time	6W	0.507479	0.225026	121	12	0.0614278	0.245199
									Glaedevirus.gv2H10	time	6W	0.114375	0.189867	121	14	0.560743	0.851724																			Agromyces	time	6W	0.614283	0.283553	121	11	0.0621682	0.245199
									Glaedevirus.gv2H10	time	6M	0.00603813	0.226556	121	14	0.979272	0.99945																			Macrococcus	time	6M	0.592867	0.290257	121	17	0.0619768	0.245199
									Goettingenvirus.goe8	time	6W	0.285314	0.0943066	121	15	0.014164	0.246379																			Arachidicoccus	time	6W	0.297884	0.155573	121	46	0.0621919	0.245199
									Goettingenvirus.goe8	time	6M	0.550491	0.0570165	121	15	0.0571171	0.455248																			Pusillimonas	time	6W	0.475533	0.228864	121	15	0.0626879	0.246146
									Gordonia.phage.Rabbitrun	time	6W	-0.391426	0.225759	121	16	0.106999	0.527808																			Clostridium	time	6M	0.0419047	0.022299	121	121	0.0632656	0.247405
									Gordonia.phage.Rabbitrun	time	6M	-0.303953	0.207355	121	16	0.171145	0.580137																			Ruminiclostridium	time	6W	0.237505	0.125868	121	75	0.0647636	0.252237
									Gordonia.phage.Trax	time	6M	-0.309548	0.273069	121	21	0.271841	0.67509																			Lachnoanaerobaculum	time	6M	0.0975841	0.0524442	121	118	0.0659405	0.255786
									Gordonia.phage.Trax	time	6W	-0.12341	0.160498	121	21	0.451914	0.817677																			Enterobacter	time	6W	0.0751861	0.0404902	121	121	0.0667123	0.256122
									Goslarvirus.goslar	time	6W	0.662919	0.202342	121	16	0.00622722	0.178965																			Selenomonas	time	6W	0.0713225	0.038374	121	116	0.0667198	0.256122
									Goslarvirus.goslar	time	6M	0.130232	0.202342	121	16	0.531332	0.851724																			Selenomonas	time	6M	0.0770641	0.0414975	121	116	0.0668259	0.256122
									Greenvirus.ssm4	time	6W	0.188209	0.158117	121	16	0.319419	0.701981																			Enterococcus	time	6M	0.0538374	0.0292985	121	121	0.0697903	0.266422
									Greenvirus.ssm4	time	6M	0.161287	0.162768	121	16	0.371929	0.747249																			Alkalihalobacillus	time	6M	0.39709	0.211267	121	33	0.0702465	0.267103
									Haemophilus.phage.Aaphi23	time	6W	0.122329	0.093026	121	49	0.197843	0.600773																			Desulfosarcina	time	6M	0.368615	0.200382	121	56	0.0716041	0.26954
									Haemophilus.phage.Aaphi23	time	6M	-0.0746856	0.107454	121	49	0.492036	0.842579																			Mammaliicoccus	time	6M	0.471494	0.252212	121	40	0.072008	0.26954
									Hagravirus.HGTV1	time	6W	-0.141443	0.106414	121	16	0.247314	0.652094																			Dehalobacter	time	6W	0.329111	0.17664	121	48	0.0718848	0.26954
									Hagravirus.HGTV1	time	6M	0.136045	0.109716	121	16	0.283728	0.678245																			Herbinix	time	6W	0.15681	0.086199	121	111	0.0717414	0.26954
									Haifavirus.tim68	time	6M	0.316683	0.149191	121	26	0.0447627	0.402022																			Streptomyces	time	6M	0.0311956	0.017216	121	119	0.0734267	0.273785
									Haifavirus.tim68	time	6W	0.0768291	0.129204	121	26	0.557892	0.851724																			Parolsenella	time	6M	0.140979	0.0778099	121	100	0.0747007	0.27746
									Halocynthia.phage.JM.2012	time	6W	-0.316609	0.0371055	121	14	0.0571642	0.455248																			Dickeya	time	6M	0.273979	0.152743	121	99	0.0761516	0.27961
									Halocynthia.phage.JM.2012	time	6M	0.18542	0.0567772	121	14	0.166028	0.57637																			Staphylococcus	time	6W	0.076898	0.0428403	121	121	0.0759059	0.27961
									Haloferacalesvirus.HF1	time	6W	0.219323	0.439529	121	14	0.631277	0.889238																			Blattabacterium	time	6W	0.37133	0.199271	121	36	0.0759142	0.27961
									Haloferacalesvirus.HF1	time	6M	-0.0180704	0.0341469	121	14	0.632608	0.889238																			Planococcus	time	6M	0.178279	0.0994223	121	102	0.0772422	0.282536
									Hawkeyevirus.hawkeye	time	6M	-0.0896153	0.0717558	121	15	0.395562	0.775865																			Thermaerobacter	time	6M	0.315636	0.172089	121	37	0.0789442	0.287668
									Hawkeyevirus.hawkeye	time	6W	-0.0485412	0.0874579	121	15	0.659956	0.903334																			Parvimonas	time	6W	0.353272	0.190301	121	34	0.0792893	0.287835
									Hopescreekvirus.LfeInf	time	6W	0.211542	0.162572	121	19	0.228274	0.650384																			Bartonella	time	6W	0.364342	0.200131	121	39	0.0817441	0.29003
									Hopescreekvirus.LfeInf	time	6M	0.319453	0.284968	121	19	0.287305	0.678245																			Alcaligenes	time	6M	0.371554	0.207023	121	40	0.0812551	0.29003
									Human.betaherpesvirus.5	time	6M	-0.349913	0.0234285	121	14	0.0415618	0.398019																			Nocardia	time	6M	0.127889	0.0720238	121	99	0.081675	0.29003
									Human.betaherpesvirus.5	time	6W	0.317175	0.310765	121	14	0.333172	0.71735																			Mycobacterium	time	6W	0.0785847	0.0443166	121	111	0.0803327	0.29003
									Human.mastadenovirus.B	time	6W	0.210112	0.302401	121	13	0.502996	0.846148																			Corynebacterium	time	6M	0.0348593	0.0197668	121	119	0.0811743	0.29003
									Human.mastadenovirus.B	time	6M	0.164786	0.523775	121	13	0.759522	0.94314																			Tissierella	time	6W	0.843867	0.430025	121	12	0.0818674	0.29003
									Iaduovirus.iA2	time	6M	0.485297	0.248686	121	16	0.0728892	0.493589																			Latilactobacillus	time	6M	0.349425	0.107392	121	11	0.0821663	0.29003
									Iaduovirus.iA2	time	6W	0.14716	0.224162	121	16	0.522962	0.851724																			Winogradskyella	time	6W	0.249612	0.139807	121	43	0.0823058	0.29003
									Iapetusvirus.EaH1	time	6M	0.196944	0.156412	121	13	0.252613	0.652094																			Luteimonas	time	6M	0.321681	0.172102	121	31	0.0835838	0.292077
									Iapetusvirus.EaH1	time	6W	0.0506287	0.111363	121	13	0.662091	0.903334																			Propionibacterium	time	6M	0.359718	0.18746	121	28	0.0837975	0.292077
									Immutovirus.immuto	time	6W	-0.270653	0.106137	121	71	0.0140532	0.246379																			Acetivibrio	time	6W	0.167606	0.0956005	121	105	0.0835459	0.292077
									Immutovirus.immuto	time	6M	-0.108448	0.120029	121	71	0.370106	0.747249																			Butyrivibrio	time	6W	0.0466515	0.0267307	121	121	0.0843044	0.292783
									Ishigurovirus.osborne	time	6W	0.433593	0.207219	121	15	0.0610396	0.459238																			Bradyrhizobium	time	6W	0.0529993	0.0304528	121	118	0.0856899	0.296524
									Ishigurovirus.osborne	time	6M	0.0156229	0.00443977	121	15	0.994494	0.99945																			Oscillibacter	time	6M	0.0267144	0.0154012	121	121	0.0865109	0.297358
									Jahgtovirus.secundus	time	6M	0.118883	0.162947	121	15	0.543478	0.851724																			Dokdonia	time	6M	0.651375	0.35661	121	20	0.0865492	0.297358
									Jahgtovirus.secundus	time	6W	0.00737895	0.101849	121	15	0.948796	0.99945																			Pseudobutyrivibrio	time	6W	0.0800022	0.0463782	121	119	0.0872804	0.298803
									Jenstvirus.jenst	time	6W	0.259545	0.183199	121	13	0.188671	0.592028																			Archangium	time	6M	0.512784	0.279447	121	18	0.0877375	0.299303
									Jenstvirus.jenst	time	6M	0.218162	0.127882	121	13	0.243285	0.652094																			Rhodoferax	time	6W	0.215739	0.124006	121	78	0.088309	0.299947
									Jimmervirus.osiris	time	6W	-0.220436	0.238965	121	20	0.371765	0.747249																			Brenneria	time	6M	0.592993	0.26599	121	12	0.0885498	0.299947
									Jimmervirus.osiris	time	6M	0.0248878	0.25607	121	20	0.924066	0.99945																			Alteromonas	time	6W	0.303866	0.175496	121	51	0.0902863	0.304756
									Junavirus.LJ	time	6M	0.168709	0.209228	121	21	0.44995	0.817677																			Mogibacterium	time	6M	0.178895	0.104829	121	111	0.0913276	0.307193
									Junavirus.LJ	time	6W	-0.0952745	0.150041	121	21	0.686555	0.920613																			Desulfobulbus	time	6M	0.422412	0.242427	121	32	0.0923895	0.308358
									Justusliebigvirus.PD06	time	6W	-0.159345	0.0157741	121	12	0.99945	0.99945																			Flavonifractor	time	6M	0.0446965	0.026233	121	121	0.0926356	0.308358
									Justusliebigvirus.PD06	time	6M	-0.00162438	0.236539	121	12	0.9947	0.99945																			Elizabethkingia	time	6M	0.190279	0.111426	121	86	0.0920801	0.308358
									Kafunavirus.KF1	time	6W	0.265308	0.305898	121	14	0.408209	0.791278																			Sodaliphilus	time	6M	0.0926095	0.0545086	121	113	0.0930905	0.308804
									Kafunavirus.KF1	time	6M	0.191401	0.425639	121	14	0.662809	0.903334																			Halomonas	time	6W	0.0613857	0.0362268	121	119	0.0938145	0.310136
									Kamchatkavirus.AP45	time	6W	0.435	0.152978	121	13	0.0220083	0.296888																			Sphaerochaeta	time	6M	0.442981	0.253875	121	28	0.0955411	0.314762
									Kamchatkavirus.AP45	time	6M	0.156812	0.169379	121	13	0.381052	0.760953																			Acetivibrio	time	6M	0.172171	0.102142	121	105	0.0959251	0.314949
									Kehishuvirus.primarius	time	6M	0.110848	0.182297	121	23	0.555779	0.851724																			Morganella	time	6M	0.375802	0.217642	121	33	0.0969584	0.317258
									Kehishuvirus.primarius	time	6W	0.034153	0.165072	121	23	0.840128	0.977179																			Agrobacterium	time	6M	0.0926774	0.0553901	121	113	0.0979141	0.3193
									Klebsiella.phage.phiKO2	time	6W	0.10907	0.221508	121	13	0.633632	0.889238																			Fibrella	time	6W	0.284117	0.165713	121	32	0.0982739	0.31939
									Klebsiella.phage.phiKO2	time	6M	-0.00464036	0.306568	121	13	0.988232	0.99945																			Collinsella	time	6M	-0.111737	0.0669725	121	114	0.0987879	0.31998
									Klebsiella.phage.vB_KpM_FBKp24	time	6W	0.409262	0.191824	121	14	0.062569	0.459535																			Erythrobacter	time	6M	0.684546	0.389166	121	19	0.0995803	0.320936
									Klebsiella.phage.vB_KpM_FBKp24	time	6M	0.38483	0.24751	121	14	0.164058	0.57637																			Butyrivibrio	time	6M	0.0480319	0.0289289	121	121	0.100084	0.320936
									Knuthellervirus.PMBT14	time	6W	-0.0263473	0.0510608	121	86	0.607837	0.881097																			Haliscomenobacter	time	6M	0.555065	0.304013	121	19	0.0998123	0.320936
									Knuthellervirus.PMBT14	time	6M	-0.0200129	0.0576692	121	86	0.729632	0.931902																			Marinomonas	time	6W	0.390375	0.226122	121	21	0.101399	0.323735
									Kochikohdavirus.EF24C	time	6W	0.689302	0.155845	121	15	0.175187	0.583397																			Peptoniphilus	time	6M	0.372081	0.218711	121	36	0.10163	0.323735
									Kochikohdavirus.EF24C	time	6M	0.766146	0.172048	121	15	0.201772	0.600773																			Serratia	time	6W	0.0897673	0.054396	121	118	0.102568	0.325645
									Kolesnikvirus.Ea214	time	6M	0.398614	0.206833	121	15	0.0833547	0.503442																			Marinobacter	time	6W	0.156547	0.0951968	121	93	0.104594	0.329844
									Kolesnikvirus.Ea214	time	6W	0.221152	0.218256	121	15	0.34726	0.729839																			Leclercia	time	6M	0.217936	0.131928	121	79	0.104474	0.329844
									Kolesnikvirus.M7	time	6W	-0.192307	0.161129	121	16	0.257242	0.653988																			Intestinibaculum	time	6M	0.21313	0.129983	121	90	0.105246	0.329844
									Kolesnikvirus.M7	time	6M	-0.103819	0.147953	121	16	0.497046	0.846148																			Mediterraneibacter	time	6M	0.0352643	0.0215295	121	121	0.105262	0.329844
									Kujavirus.kuja	time	6W	-0.29825	0.282226	121	15	0.311424	0.694195																			Brachybacterium	time	6M	0.834409	0.453576	121	11	0.105777	0.330381
									Kujavirus.kuja	time	6M	-0.190344	0.264751	121	15	0.485935	0.83701																			Aerococcus	time	6M	0.326914	0.197684	121	46	0.109231	0.340066
									Kumaovirus.kumao	time	6M	-0.0537612	0.234106	121	22	0.820935	0.965548																			Sulfitobacter	time	6M	0.2193	0.136028	121	88	0.110729	0.343618
									Kumaovirus.kumao	time	6W	0.0113523	0.22592	121	22	0.960456	0.99945																			Aequorivita	time	6W	0.420529	0.22585	121	13	0.111122	0.343728
									Kungbxnavirus.pT24	time	6W	-0.179111	0.209754	121	21	0.4058	0.788923																			Levilactobacillus	time	6W	1.42363	0.390514	121	13	0.111494	0.343775
									Kungbxnavirus.pT24	time	6M	-0.0251481	0.24036	121	21	0.91794	0.99945																			Levilactobacillus	time	6M	1.41664	0.331409	121	13	0.112268	0.343954
									Lactobacillus.phage.JCL1032	time	6M	0.117574	0.17183	121	17	0.505297	0.847417																			Dialister	time	6M	0.228285	0.141318	121	80	0.112179	0.343954
									Lactobacillus.phage.JCL1032	time	6W	0.0832103	0.223133	121	17	0.715038	0.929962																			Archangium	time	6W	0.62597	0.373415	121	18	0.115851	0.344371
									Lafunavirus.LF1	time	6W	0.176257	0.0851584	121	19	0.160874	0.57637																			Methylobacterium	time	6M	0.115137	0.0719436	121	96	0.114298	0.344371
									Lafunavirus.LF1	time	6M	-0.0501849	0.124173	121	19	0.701581	0.929962																			Duganella	time	6M	-0.571308	0.28217	121	7	0.112901	0.344371
									Lagaffevirus.lagaffe	time	6W	0.162427	0.0930502	121	63	0.0869394	0.503442																			Actinoplanes	time	6M	0.364873	0.225497	121	42	0.115984	0.344371
									Lagaffevirus.lagaffe	time	6M	0.0373924	0.102751	121	63	0.717645	0.929962																			Sporosarcina	time	6M	0.291926	0.18099	121	54	0.114201	0.344371
									Lastavirus.lasta	time	6W	0.30724	0.311131	121	14	0.368949	0.747249																			Peribacillus	time	6M	0.321253	0.198057	121	33	0.115263	0.344371
									Lastavirus.lasta	time	6M	0.173014	0.378868	121	14	0.659439	0.903334																			Desulfosporosinus	time	6M	0.233699	0.145203	121	58	0.115286	0.344371
									Lastavirus.sopranogao	time	6W	0.361338	0.211288	121	13	0.132009	0.560652																			Paraflavitalea	time	6W	0.2793	0.159162	121	21	0.114564	0.344371
									Lastavirus.sopranogao	time	6M	0.338131	0.20432	121	13	0.142242	0.565699																			Aquimarina	time	6M	-0.189622	0.0891072	121	23	0.11359	0.344371
									Latrobevirus.FNU1	time	6M	0.364412	0.192614	121	19	0.0775387	0.493589																			Paraprevotella	time	6M	-0.0513101	0.0322299	121	118	0.115087	0.344371
									Latrobevirus.FNU1	time	6W	0.0477674	0.157463	121	19	0.765561	0.944097																			Treponema	time	6M	0.0465104	0.0294766	121	120	0.118082	0.348538
									Leicestervirus.CD111	time	6W	0.370338	0.133789	121	18	0.0160202	0.261613																			Cohnella	time	6W	0.232359	0.146531	121	74	0.118112	0.348538
									Leicestervirus.CD111	time	6M	0.169855	0.215993	121	18	0.444337	0.817677																			Ornithobacterium	time	6W	0.169852	0.106465	121	60	0.119206	0.350691
									Leicestervirus.CD146	time	6W	0.294103	0.0359431	121	14	0.0281736	0.33255																			Lautropia	time	6M	0.403198	0.249907	121	30	0.120312	0.352117
									Leicestervirus.CD146	time	6M	0.307942	0.000999074	121	14	0.995967	0.99945																			Tenuifilum	time	6M	-1.41933	0.550008	121	17	0.120422	0.352117
									Lentavirus.PMBT5	time	6W	0.0383453	0.119536	121	28	0.7517	0.941263																			Azospirillum	time	6W	0.126882	0.0808584	121	102	0.120836	0.352256
									Lentavirus.PMBT5	time	6M	-0.0247499	0.150437	121	28	0.870709	0.992308																			Alicycliphilus	time	6W	0.520778	0.307475	121	18	0.121792	0.352905
									Lenusvirus.SAC12	time	6W	0.0211434	0.0177755	121	19	0.325234	0.709504																			Haliscomenobacter	time	6W	0.375942	0.212066	121	19	0.12174	0.352905
									Lenusvirus.SAC12	time	6M	0.0206459	0.0320385	121	19	0.568132	0.851724																			Anaerobutyricum	time	6W	0.0330518	0.0212503	121	121	0.123454	0.356645
									Lidleunavirus.Ldl1	time	6M	-0.349008	0.335401	121	18	0.317212	0.70126																			Fretibacterium	time	6M	0.383817	0.233351	121	25	0.124906	0.35976
									Lidleunavirus.Ldl1	time	6W	0.0921567	0.28055	121	18	0.753597	0.94164																			Crassaminicella	time	6W	1.10624	0.44137	121	7	0.125321	0.359876
									Lightbulbvirus.Cba41	time	6W	-0.415155	0.367477	121	13	0.285124	0.678245																			Ralstonia	time	6W	0.173546	0.11214	121	82	0.127003	0.362542
									Lightbulbvirus.Cba41	time	6M	-0.241241	0.367477	121	13	0.526429	0.851724																			Latilactobacillus	time	6W	0.239057	0.0850931	121	11	0.126885	0.362542
									Lipsvirus.ssm7	time	6W	0.135913	0.208038	121	15	0.553761	0.851724																			Pasteurella	time	6W	0.214479	0.13793	121	56	0.128396	0.362549
									Lipsvirus.ssm7	time	6M	-0.0982897	0.235841	121	15	0.68663	0.920613																			Nocardioides	time	6W	0.081467	0.0529299	121	106	0.127928	0.362549
									Listeria.phage.B054	time	6W	0.417838	0.198455	121	13	0.0896495	0.503442																			Priestia	time	6W	0.152659	0.0993176	121	98	0.128437	0.362549
									Listeria.phage.B054	time	6M	0.0972543	0.343873	121	13	0.791392	0.953956																			Acidaminococcus	time	6M	0.147707	0.0961381	121	107	0.128513	0.362549
									Llyrvirus.SSKS1	time	6M	0.733846	0.148633	121	19	0.000417742	0.0276128																			Phocaeicola	time	6M	-0.0610343	0.0402031	121	121	0.132101	0.371582
									Llyrvirus.SSKS1	time	6W	-0.279419	0.100313	121	19	0.034152	0.389215																			Paraclostridium	time	6W	0.454242	0.279503	121	17	0.132791	0.372436
									Lubbockvirus.CD119	time	6M	-0.166517	0.325954	121	24	0.614776	0.882431																			Usitatibacter	time	6W	0.59804	0.330158	121	13	0.133991	0.374708
									Lubbockvirus.CD119	time	6W	-0.0207938	0.180806	121	24	0.909533	0.99945																			Geobacillus	time	6M	0.150567	0.0996843	121	93	0.135367	0.377459
									Lubbockvirus.CDHM19	time	6M	-0.223824	0.118264	121	20	0.0891603	0.503442																			Celeribacter	time	6W	0.464414	0.161689	121	11	0.137793	0.383112
									Lubbockvirus.CDHM19	time	6W	0.0444586	0.113778	121	20	0.7051	0.929962																			Terriglobus	time	6W	-0.100898	0.0421611	121	5	0.13907	0.384442
									Lughvirus.lugh	time	6M	0.138141	0.122103	121	30	0.270626	0.675034																			Priestia	time	6M	0.163414	0.109225	121	98	0.138747	0.384442
									Lughvirus.lugh	time	6W	0.0542223	0.131898	121	30	0.685914	0.920613																			Castellaniella	time	6W	0.841143	0.347913	121	8	0.139707	0.385094
									Machinavirus.machina	time	6M	0.690731	0.121041	121	19	0.0100987	0.224035																			Turicimonas	time	6M	0.163744	0.109426	121	73	0.140942	0.387388
									Machinavirus.machina	time	6W	0.364452	0.107235	121	19	0.0482699	0.410115																			Sulfurospirillum	time	6M	-0.42415	0.21703	121	8	0.141764	0.388538
									Magadivirus.Mgbh1	time	6M	-0.354847	0.114751	121	13	0.112735	0.537513																			Fretibacterium	time	6W	0.240365	0.15466	121	25	0.142227	0.388701
									Magadivirus.Mgbh1	time	6W	0.132694	0.0708532	121	13	0.212339	0.623805																			Pseudoalteromonas	time	6W	0.141862	0.0962475	121	114	0.143404	0.390807
									Mapvirus.muddy	time	6M	0.389612	0.301777	121	17	0.221897	0.637714																			Arcobacter	time	6M	0.321077	0.210661	121	21	0.144851	0.393531
									Mapvirus.muddy	time	6W	0.0671113	0.317875	121	17	0.836948	0.976927																			Prosthecochloris	time	6M	-0.514107	0.304858	121	12	0.145222	0.393531
									Mazuvirus.scam7	time	6W	0.226775	0.163942	121	18	0.191635	0.592028																			Mogibacterium	time	6W	0.140842	0.0959977	121	111	0.145851	0.394126
									Mazuvirus.scam7	time	6M	0.254951	0.235303	121	18	0.311395	0.694195																			Mycobacteroides	time	6W	0.721413	0.448703	121	11	0.146551	0.39433
									Metrivirus.ME3	time	6W	-0.163824	0.179216	121	19	0.374304	0.749741																			Brevibacterium	time	6W	0.178706	0.121727	121	73	0.146746	0.39433
									Metrivirus.ME3	time	6M	0.11957	0.187724	121	19	0.533182	0.851724																			Limosilactobacillus	time	6W	0.152878	0.104147	121	84	0.147247	0.394572
									Micavirus.Mica	time	6W	0.0384013	0.260247	121	13	0.885875	0.997553																			Kaistella	time	6W	0.275858	0.186693	121	40	0.148519	0.396877
									Miltonvirus.3M	time	6W	-0.192767	0.18723	121	13	0.33101	0.715025																			Fusobacterium	time	6W	0.0963163	0.0662162	121	121	0.149279	0.397802
									Miltonvirus.3M	time	6M	-0.141432	0.20144	121	13	0.50224	0.846148																			Lelliottia	time	6M	0.335983	0.218533	121	22	0.151591	0.402846
									Mimasvirus.CBB	time	6M	0.460245	0.136554	121	36	0.00386434	0.141907																			Erysipelothrix	time	6W	0.24471	0.168435	121	66	0.152999	0.404355
									Mimasvirus.CBB	time	6W	0.272922	0.138196	121	36	0.065327	0.464646																			Coprococcus	time	6W	0.0233504	0.0161956	121	121	0.152919	0.404355
									Mimasvirus.GAP32	time	6M	0.08565	0.240638	121	13	0.730295	0.931902																			Azospirillum	time	6M	0.120571	0.0838699	121	102	0.154668	0.405474
									Mimasvirus.GAP32	time	6W	0.294494	0.052181	121	13	0.967042	0.99945																			Ligilactobacillus	time	6W	0.120586	0.0839283	121	113	0.154687	0.405474
									Minunavirus.Min1	time	6W	0.311276	0.0894469	121	15	0.10979	0.532952																			Herbinix	time	6M	0.133757	0.0931192	121	111	0.153866	0.405474
									Minunavirus.Min1	time	6M	0.231123	0.124154	121	15	0.558398	0.851724																			Niabella	time	6W	0.204327	0.136597	121	32	0.157412	0.411495
									Moineauvirus.Sfi19	time	6M	-0.208296	0.268519	121	14	0.456663	0.818033																			Leptospira	time	6M	1.46637	0.675462	121	10	0.159545	0.413927
									Moineauvirus.Sfi19	time	6W	0.115394	0.310216	121	14	0.718525	0.929962																			Morganella	time	6W	0.277369	0.189337	121	33	0.159397	0.413927
									Mooreparkvirus.Lb3381	time	6M	-0.60251	0.0707397	121	18	0.0913592	0.503442																			Aquimarina	time	6W	0.0779913	0.04137	121	23	0.159633	0.413927
									Mooreparkvirus.Lb3381	time	6W	-0.117019	0.0356217	121	18	0.216761	0.633699																			Azospira	time	6W	0.252357	0.162652	121	20	0.160904	0.414986
									Mosugukvirus.pm2	time	6W	0.511532	0.155393	121	19	0.0129765	0.246379																			Parvimonas	time	6M	0.309629	0.21427	121	34	0.160533	0.414986
									Mosugukvirus.pm2	time	6M	0.289916	0.240987	121	19	0.256895	0.653988																			Bradyrhizobium	time	6M	0.0468066	0.0332808	121	118	0.163374	0.420229
									Moturavirus.motura	time	6M	0.567714	0.408902	121	15	0.19167	0.592028																			Sulfurimonas	time	6W	0.286358	0.19427	121	29	0.165228	0.420797
									Moturavirus.motura	time	6W	-0.250599	0.256747	121	15	0.364796	0.747249																			Phreatobacter	time	6W	1.6668	0.468962	121	4	0.165597	0.420797
									Murid.betaherpesvirus.2	time	6M	0.315152	0.205318	121	14	0.156641	0.572041																			Stenotrophomonas	time	6M	0.0725084	0.0520041	121	111	0.166794	0.420797
									Murid.betaherpesvirus.2	time	6W	-0.114701	0.214794	121	14	0.621751	0.884135																			Mycoplasma	time	6M	-0.260212	0.185498	121	61	0.167094	0.420797
									Mushuvirus.mushu	time	6M	-0.0590863	0.0801769	121	85	0.463783	0.820703																			Lacticaseibacillus	time	6W	0.231031	0.163901	121	53	0.166754	0.420797
									Mushuvirus.mushu	time	6W	0.0107907	0.0782972	121	85	0.890813	0.998012																			Lactiplantibacillus	time	6W	0.202073	0.144527	121	83	0.166341	0.420797
									Mycobacterium.phage.Mulciber	time	6M	0.256348	0.110179	121	56	0.0245407	0.318066																			Roseburia	time	6W	0.0259364	0.0185009	121	121	0.164479	0.420797
									Mycobacterium.phage.Mulciber	time	6W	0.160106	0.0936224	121	56	0.0948362	0.505538																			Chryseobacterium	time	6W	0.0479891	0.0343195	121	120	0.165394	0.420797
									Mylasvirus.persius	time	6M	-0.386338	0.362108	121	15	0.307566	0.694195																			Aeromonas	time	6W	0.0538691	0.0388275	121	118	0.168877	0.422186
									Mylasvirus.persius	time	6W	-0.00772427	0.233662	121	15	0.974825	0.99945																			Schaalia	time	6W	0.0914908	0.0659689	121	117	0.168962	0.422186
									Myoalterovirus.PT11V22	time	6W	-0.587141	0.241537	121	13	0.0389108	0.398019																			Planobacterium	time	6W	0.197183	0.13477	121	23	0.168399	0.422186
									Myoalterovirus.PT11V22	time	6M	-0.218203	0.269564	121	13	0.444014	0.817677																			Lysobacter	time	6W	0.120203	0.0867171	121	97	0.170475	0.424863
									Namakavirus.smbcm6	time	6W	0.221778	0.3031	121	16	0.479422	0.831754																			Neisseria	time	6W	0.0654657	0.0475255	121	118	0.172183	0.42801
									Namakavirus.smbcm6	time	6M	-0.273175	0.392891	121	16	0.500229	0.846148																			Prevotella	time	6M	-0.0395456	0.028841	121	121	0.173641	0.430522
									Nezavisimistyvirus.bue1	time	6W	0.239037	0.144334	121	17	0.130267	0.560652																			Nocardioides	time	6M	0.0766822	0.0559911	121	106	0.174679	0.431799
									Nezavisimistyvirus.bue1	time	6M	-0.196087	0.182115	121	17	0.30432	0.693641																			Cellulomonas	time	6M	0.384304	0.26355	121	29	0.175091	0.431799
									Nickievirus.nickie	time	6W	-0.216808	0.0918931	121	13	0.245548	0.652094																			Thermoanaerobacterium	time	6M	-0.241405	0.175761	121	57	0.175502	0.431799
									Nickievirus.nickie	time	6M	-0.140873	0.557426	121	13	0.806781	0.962603																			Pseudomonas	time	6W	0.0218377	0.0160282	121	121	0.176405	0.432913
									Nilusvirus.ssm2	time	6W	-0.247404	0.114617	121	32	0.123561	0.555437																			Acidobacterium	time	6M	0.803176	0.458359	121	6	0.178013	0.433856
									Nilusvirus.ssm2	time	6M	0.0279659	0.119655	121	32	0.820302	0.965548																			Marinobacter	time	6M	0.136514	0.100269	121	93	0.177497	0.433856
									Nodensvirus.spm2	time	6M	0.413756	0.128069	121	17	0.0104549	0.224035																			Romboutsia	time	6M	0.141842	0.104553	121	99	0.178142	0.433856
									Nodensvirus.spm2	time	6W	0.37172	0.127989	121	17	0.0174839	0.270655																			Faecalibaculum	time	6M	0.191028	0.14035	121	81	0.179635	0.435286
									Noxifervirus.noxifer	time	6M	-0.42344	0.101555	121	15	0.0218552	0.296888																			Pseudoclostridium	time	6M	0.340577	0.216677	121	36	0.179557	0.435286
									Noxifervirus.noxifer	time	6W	-0.147748	0.0862397	121	15	0.173982	0.583397																			Microbulbifer	time	6M	0.241895	0.177759	121	49	0.180557	0.435328
									Oengusvirus.oengus	time	6W	-0.0638649	0.124917	121	50	0.611993	0.882431																			Actinobacillus	time	6W	0.227649	0.165457	121	43	0.180403	0.435328
									Oengusvirus.oengus	time	6M	0.0435805	0.122588	121	50	0.72393	0.930968																			Delftia	time	6M	-0.264542	0.189339	121	23	0.1814	0.436266
									Omegavirus.littlee	time	6M	0.23654	0.348991	121	13	0.514368	0.851724																			Faecalibacterium	time	6W	-0.021669	0.0161275	121	121	0.182438	0.437669
									Omegavirus.littlee	time	6W	0.0984606	0.301367	121	13	0.751155	0.941263																			Algibacter	time	6M	0.251859	0.175979	121	18	0.184749	0.44211
									Oslovirus.Lyz12581Vzw	time	6M	-0.0339883	0.0591444	121	29	0.570823	0.851724																			Halomonas	time	6M	0.0526742	0.0395841	121	119	0.186701	0.445673
									Oslovirus.Lyz12581Vzw	time	6W	-0.0378204	0.0670135	121	29	0.577816	0.858285																			Finegoldia	time	6M	0.26985	0.196844	121	23	0.187451	0.446356
									Paenibacillus.phage.PG1	time	6W	0.348721	0.0948718	121	25	0.00238284	0.121467																			Campylobacter	time	6M	0.0462423	0.034867	121	121	0.187993	0.446542
									Paenibacillus.phage.PG1	time	6M	0.2035	0.103215	121	25	0.0653737	0.464646																			Flavisolibacter	time	6W	0.114262	0.064731	121	15	0.18882	0.4474
									Pelagibacter.phage.HTVC008M	time	6M	-0.480069	0.109581	121	14	0.00422533	0.146997																			Micromonospora	time	6W	0.0872759	0.0660465	121	104	0.190415	0.449662
									Pelagibacter.phage.HTVC008M	time	6W	-0.198889	0.109566	121	14	0.117184	0.546283																			Draconibacterium	time	6M	0.152884	0.115249	121	62	0.190709	0.449662
									Petsuvirus.pEtSU	time	6M	0.0729125	0.0517332	121	16	0.249805	0.652094																			Acidithiobacillus	time	6W	-0.386753	0.271974	121	11	0.192814	0.453514
									Petsuvirus.pEtSU	time	6W	0.00375415	0.059304	121	16	0.953246	0.99945																			Lactococcus	time	6M	0.0961952	0.0737906	121	118	0.195652	0.459067
									Phabquatrovirus.PHB04	time	6W	0.507867	0.221965	121	26	0.0372536	0.398019																			Providencia	time	6W	0.123607	0.0940264	121	56	0.196209	0.459253
									Phabquatrovirus.PHB04	time	6M	0.0881028	0.232392	121	26	0.708986	0.929962																			Algoriphagus	time	6W	0.20479	0.156301	121	47	0.198172	0.462723
									Phapecoctavirus.Ro121c4YLVW	time	6W	-0.265391	0.200302	121	14	0.281279	0.678245																			Weissella	time	6M	-0.330506	0.251852	121	56	0.200161	0.466234
									Phapecoctavirus.Ro121c4YLVW	time	6M	-0.159393	0.191693	121	14	0.431348	0.81231																			Mageeibacillus	time	6M	0.137095	0.106317	121	95	0.201428	0.468053
									Phikzvirus.SL2	time	6W	0.136485	0.174921	121	14	0.48284	0.835489																			Spiroplasma	time	6M	0.250192	0.186588	121	28	0.203384	0.471458
									Phikzvirus.SL2	time	6M	-0.150652	0.22215	121	14	0.521756	0.851724																			Shinella	time	6W	0.393931	0.27694	121	9	0.204961	0.472237
									Phitrevirus.phi3	time	6M	0.21738	0.159745	121	44	0.182285	0.584904																			Vagococcus	time	6M	0.364571	0.279466	121	29	0.205683	0.472237
									Phitrevirus.phi3	time	6W	-0.0551606	0.125888	121	44	0.66438	0.903611																			Alkaliphilus	time	6W	0.305468	0.234309	121	29	0.205563	0.472237
									Phleivirus.Phlei	time	6M	0.237673	0.147122	121	23	0.131581	0.560652																			Zunongwangia	time	6M	0.315222	0.238856	121	21	0.20517	0.472237
									Phleivirus.Phlei	time	6W	-0.0103114	0.154281	121	23	0.94765	0.99945																			Pseudoxanthomonas	time	6W	0.48508	0.350016	121	10	0.208327	0.476098
									Phreappuccinovirus.Phrappuccino	time	6W	-0.0862663	0.0358013	121	11	0.20698	0.610931																			Bifidobacterium	time	6W	-0.0404677	0.0319535	121	121	0.20885	0.476098
									Pifdecavirus.IBBPF7A	time	6M	0.441404	0.252962	121	13	0.177181	0.583397																			Dehalobacterium	time	6M	-0.328145	0.253856	121	28	0.208379	0.476098
									Pifdecavirus.IBBPF7A	time	6W	0.0581895	0.282519	121	13	0.847442	0.9793																			Rhizobium	time	6M	0.0401935	0.0318382	121	119	0.210194	0.47803
									Planktothrix.phage.PaV.LD	time	6W	-0.209416	0.104575	121	21	0.198301	0.600773																			Empedobacter	time	6W	0.130018	0.101311	121	41	0.21184	0.480637
									Planktothrix.phage.PaV.LD	time	6M	0.13768	0.124305	121	21	0.416315	0.796031																			Kluyvera	time	6W	0.28508	0.224972	121	40	0.213008	0.482134
									Poindextervirus.rogue	time	6W	-0.219348	0.207298	121	19	0.311915	0.694195																			Tenacibaculum	time	6M	0.261316	0.197928	121	29	0.213502	0.482134
									Poindextervirus.rogue	time	6M	-0.177925	0.271114	121	19	0.523527	0.851724																			Pusillimonas	time	6M	0.370029	0.280359	121	15	0.217233	0.487653
									Polybotosvirus.Atuph07	time	6M	-0.109011	0.102894	121	60	0.294638	0.681631																			Lysinibacillus	time	6W	-0.248585	0.198431	121	62	0.216638	0.487653
									Polybotosvirus.Atuph07	time	6W	-0.0675134	0.096457	121	60	0.487517	0.83701																			Fibrobacter	time	6M	-0.336885	0.254632	121	14	0.217467	0.487653
									Presleyvirus.presley	time	6M	0.692195	0.110696	121	13	0.00996943	0.224035																			Hafnia	time	6W	-0.415229	0.322351	121	18	0.218747	0.488455
									Presleyvirus.presley	time	6W	0.288874	0.0625095	121	13	0.0257705	0.321439																			Nonlabens	time	6W	0.170496	0.137021	121	58	0.21884	0.488455
									Przondovirus.KP32	time	6W	0.470935	0.00117262	121	13	2.57193e-15	5.66682e-13																			Aequorivita	time	6M	0.445407	0.327519	121	13	0.220093	0.490114
									Przondovirus.KP32	time	6M	-0.135066	0.370772	121	13	0.726193	0.931513																			Shewanella	time	6W	0.064056	0.0519752	121	118	0.221031	0.491068
									Przondovirus.kpssk3	time	6W	-0.138313	0.126653	121	18	0.293241	0.681631																			Pseudonocardia	time	6W	0.288039	0.229251	121	28	0.222153	0.491322
									Przondovirus.kpssk3	time	6M	-0.143672	0.149176	121	18	0.35153	0.730696																			Megasphaera	time	6W	0.0745898	0.0606366	121	118	0.222167	0.491322
									Pseudomonas.phage.201phi2.1	time	6W	-0.11996	0.199744	121	18	0.557094	0.851724																			Marinomonas	time	6M	0.314965	0.249987	121	21	0.223787	0.492639
									Pseudomonas.phage.201phi2.1	time	6M	-0.0166664	0.41107	121	18	0.968194	0.99945																			Anaerostipes	time	6W	0.0290043	0.0236525	121	121	0.223469	0.492639
									Pseudomonas.phage.Lu11	time	6W	-0.0825371	0.129132	121	21	0.537748	0.851724																			Acidaminococcus	time	6W	0.112028	0.0917111	121	107	0.225573	0.495437
									Pseudomonas.phage.Lu11	time	6M	-0.0438668	0.18202	121	21	0.814403	0.965548																			Skermanella	time	6M	-0.194063	0.141201	121	17	0.227826	0.497255
									Pseudomonas.phage.OBP	time	6M	-0.301577	0.154335	121	22	0.0686421	0.482685																			Celeribacter	time	6M	0.449764	0.333066	121	11	0.227915	0.497255
									Pseudomonas.phage.OBP	time	6W	-0.0479905	0.118186	121	22	0.693032	0.925442																			Acinetobacter	time	6M	0.0569628	0.0469331	121	119	0.227952	0.497255
									Pseudomonas.phage.PhiPA3	time	6W	0.621716	0.00438145	121	17	0.00449127	0.148437																			Alteromonas	time	6M	0.262314	0.21648	121	51	0.231858	0.503641
									Pseudomonas.phage.PhiPA3	time	6M	1.48377	0.543376	121	17	0.0184258	0.270655																			Pectobacterium	time	6M	0.183882	0.152247	121	64	0.23245	0.503641
									Pseudomonas.phage.phiPSA1	time	6M	0.104193	0.0014796	121	13	4.56431e-06	0.000431001																			Antarcticibacterium	time	6W	0.323461	0.258789	121	17	0.23223	0.503641
									Pseudomonas.phage.phiPSA1	time	6W	-0.329543	0.19584	121	13	0.126045	0.555437																			Blautia	time	6M	0.0192027	0.0160158	121	121	0.233574	0.504939
									Pseudomonas.phage.Psa21	time	6M	0.162856	0.211113	121	16	0.455227	0.817677																			Oxalobacter	time	6M	0.163414	0.132852	121	33	0.23437	0.505004
									Pseudomonas.phage.Psa21	time	6W	-0.0950755	0.211113	121	16	0.6604	0.903334																			Kocuria	time	6M	0.16603	0.137495	121	52	0.235178	0.505004
									Pseudotevenvirus.lw1	time	6W	0.462019	0.224251	121	15	0.137233	0.565699																			Weissella	time	6W	-0.284392	0.233629	121	56	0.234737	0.505004
									Pseudotevenvirus.lw1	time	6M	0.256767	0.165869	121	15	0.244775	0.652094																			Serratia	time	6M	0.0703262	0.058954	121	118	0.236094	0.50584
									Punavirus.P1	time	6W	0.587495	0.222233	121	27	0.0162271	0.261613																			Sphingobacterium	time	6W	0.0576408	0.0485169	121	117	0.237879	0.508532
									Punavirus.P1	time	6M	0.327769	0.208031	121	27	0.13386	0.560652																			Succinivibrio	time	6M	-0.359591	0.297132	121	26	0.238673	0.509098
									Punavirus.RCS47	time	6W	1.07898	0.101083	121	14	0.867869	0.991688																			Kosakonia	time	6M	0.142512	0.119707	121	70	0.239283	0.50927
									Punavirus.RCS47	time	6M	0.780121	0.139666	121	14	0.874916	0.993676																			Neorhizobium	time	6M	0.277394	0.215991	121	10	0.243401	0.515753
									Punavirus.SJ46	time	6W	0.317231	0.0022015	121	14	0.998188	0.99945																			Caldicellulosiruptor	time	6W	0.154486	0.131212	121	71	0.243305	0.515753
									Punavirus.SJ46	time	6M	0.0673126	0.0015567	121	14	0.998407	0.99945																			Terriglobus	time	6M	-0.206092	0.126747	121	5	0.245461	0.518975
									Ralstonia.phage.RSP15	time	6M	-0.470443	0.269901	121	16	0.106233	0.527808																			Cloacibacillus	time	6M	0.194001	0.164734	121	51	0.247065	0.52122
									Ralstonia.phage.RSP15	time	6W	0.148651	0.316296	121	16	0.646207	0.897359																			Turicibacter	time	6W	0.112746	0.0969546	121	88	0.249666	0.525554
									Ravarandavirus.kac65v151	time	6W	-0.275008	0.178043	121	13	0.15436	0.571694																			Alcanivorax	time	6W	-0.262751	0.225123	121	27	0.254619	0.526607
									Ravarandavirus.kac65v151	time	6M	0.289092	0.191254	121	13	0.164191	0.57637																			Edwardsiella	time	6W	-0.243591	0.205561	121	34	0.251881	0.526607
									Refugevirus.refuge	time	6M	0.580818	0.140659	121	16	0.0407688	0.398019																			Pseudarthrobacter	time	6M	0.321571	0.266597	121	15	0.252901	0.526607
									Refugevirus.refuge	time	6W	-0.0692393	0.137344	121	16	0.709298	0.929962																			Lacticaseibacillus	time	6M	0.205034	0.177543	121	53	0.25564	0.526607
									Rhizobium.phage.16.3	time	6W	0.134385	0.143162	121	24	0.366865	0.747249																			Paraclostridium	time	6M	0.438819	0.366378	121	17	0.255406	0.526607
									Rhizobium.phage.16.3	time	6M	-0.0664651	0.255393	121	24	0.798493	0.956167																			Niabella	time	6M	0.217744	0.186365	121	32	0.253813	0.526607
									Rhizobium.phage.RHEph10	time	6W	0.0831353	0.0391463	121	23	0.0861934	0.503442																			Rufibacter	time	6M	0.23161	0.20073	121	52	0.254162	0.526607
									Rhizobium.phage.RHEph10	time	6M	-0.0363851	0.0664361	121	23	0.607613	0.881097																			Planobacterium	time	6M	0.2455	0.20509	121	23	0.254714	0.526607
									Rhizobium.phage.vB_RleM_P10VF	time	6W	-0.224455	0.211179	121	21	0.307939	0.694195																			Salegentibacter	time	6M	0.182628	0.153894	121	21	0.251657	0.526607
									Rhizobium.phage.vB_RleM_P10VF	time	6M	-0.0728329	0.271109	121	21	0.792317	0.953956																			Formosa	time	6M	0.187933	0.162132	121	40	0.255593	0.526607
									Rhodococcus.phage.REQ1	time	6W	0.177868	0.145706	121	14	0.252219	0.652094																			Brucella	time	6W	0.187861	0.163204	121	50	0.257304	0.527774
									Rhodococcus.phage.REQ1	time	6M	0.0877202	0.145706	121	14	0.561533	0.851724																			Butyricimonas	time	6W	-0.0375309	0.0329346	121	120	0.257293	0.527774
									Riemerella.phage.RAP44	time	6W	0.27375	0.0858193	121	27	0.188052	0.592028																			Janthinobacterium	time	6W	0.119608	0.104862	121	95	0.258826	0.529768
									Riemerella.phage.RAP44	time	6M	0.269849	0.0917011	121	27	0.465603	0.820703																			Brachyspira	time	6M	-0.187308	0.164101	121	47	0.260349	0.53166
									Ripduovirus.RP12	time	6W	0.324239	0.233089	121	14	0.193818	0.595876																			Megamonas	time	6M	-0.191981	0.166654	121	61	0.260856	0.53166
									Ripduovirus.RP12	time	6M	0.106793	0.472471	121	14	0.825398	0.969072																			Frankia	time	6M	0.264603	0.22453	121	15	0.261449	0.531741
									Risingsunvirus.risingsun	time	6M	0.11779	0.128489	121	30	0.387407	0.766694																			Desulfosporosinus	time	6W	0.14679	0.129371	121	58	0.263712	0.534127
									Risingsunvirus.risingsun	time	6W	0.0624704	0.113167	121	30	0.599786	0.877788																			Olivibacter	time	6M	0.224875	0.197701	121	39	0.263732	0.534127
									Rosemountvirus.ZCSE2	time	6M	0.0519031	0.110487	121	16	0.679856	0.918988																			Desulfopila	time	6M	0.319621	0.255337	121	9	0.266655	0.538913
									Rosemountvirus.ZCSE2	time	6W	-0.0534973	0.168564	121	16	0.773812	0.947381																			Aromatoleum	time	6M	0.260146	0.227194	121	24	0.268025	0.540545
									Salacisavirus.pssm2	time	6W	-0.274673	0.201558	121	17	0.199399	0.600773																			Phytobacter	time	6M	0.274262	0.238759	121	19	0.268934	0.541243
									Salacisavirus.pssm2	time	6M	-0.0142789	0.177051	121	17	0.937098	0.99945																			Erysipelothrix	time	6M	0.196281	0.176169	121	66	0.270485	0.543229
									Salmondvirus.JA11	time	6W	-0.435653	0.125624	121	16	0.266637	0.670333																			Novosphingobium	time	6M	-0.212722	0.190765	121	43	0.273518	0.547036
									Salmondvirus.JA11	time	6M	0.196036	0.166353	121	16	0.46781	0.822399																			Cellulophaga	time	6M	0.238765	0.213274	121	30	0.273148	0.547036
									Salmonella.phage.118970_sal3	time	6W	0.599711	0.274581	121	13	0.0602554	0.459238																			Myroides	time	6M	0.0964567	0.087141	121	68	0.274195	0.547253
									Salmonella.phage.118970_sal3	time	6M	0.00420839	0.273953	121	13	0.98812	0.99945																			Aliarcobacter	time	6W	0.302095	0.269739	121	25	0.275559	0.547993
									Salmonella.phage.7.11	time	6M	0.123332	0.12004	121	65	0.308661	0.694195																			Anaeromyxobacter	time	6M	-0.38803	0.309295	121	17	0.275705	0.547993
									Salmonella.phage.7.11	time	6W	0.0825157	0.108725	121	65	0.451827	0.817677																			Herbaspirillum	time	6W	0.146519	0.133178	121	73	0.276463	0.548366
									Salmonella.phage.SSU5	time	6W	0.215382	0.177687	121	33	0.235987	0.652094																			Caldicellulosiruptor	time	6M	0.150471	0.137533	121	71	0.277909	0.54897
									Salmonella.phage.SSU5	time	6M	-0.0175047	0.172511	121	33	0.920344	0.99945																			Blattabacterium	time	6M	0.237731	0.214633	121	36	0.277551	0.54897
									Samistivirus.bmoc	time	6M	-0.679151	0.374179	121	15	0.105164	0.527808																			Olsenella	time	6M	0.0376683	0.0346726	121	115	0.280847	0.549232
									Samistivirus.bmoc	time	6W	0.037025	0.00345587	121	15	0.997474	0.99945																			Anaerococcus	time	6W	-0.174008	0.156856	121	38	0.280854	0.549232
									Samwavirus.samW	time	6W	0.20354	0.165155	121	15	0.243236	0.652094																			Limosilactobacillus	time	6M	0.125759	0.115614	121	84	0.280896	0.549232
									Samwavirus.samW	time	6M	0.0549482	0.186613	121	15	0.77345	0.947381																			Chlorobium	time	6W	0.232242	0.206888	121	22	0.279225	0.549232
									Samwavirus.StAB	time	6W	0.638678	0.101494	121	16	8.85175e-05	0.00650112																			Petrimonas	time	6M	-0.0746161	0.0684306	121	105	0.278742	0.549232
									Samwavirus.StAB	time	6M	0.352112	0.166728	121	16	0.0899105	0.503442																			Kluyvera	time	6M	0.291729	0.268024	121	40	0.283438	0.553079
									Samwavirus.stiles	time	6M	0.444327	0.0542583	121	15	0.0483949	0.410115																			Mannheimia	time	6M	0.334303	0.303698	121	26	0.284532	0.553657
									Samwavirus.stiles	time	6W	0.0346861	0.0324788	121	15	0.462971	0.820703																			Flammeovirga	time	6M	0.259522	0.229156	121	24	0.284886	0.553657
									Sandinevirus.BK5T	time	6M	0.323544	0.313242	121	20	0.326642	0.710232																			Granulicella	time	6M	0.327985	0.275076	121	9	0.286624	0.554575
									Sandinevirus.BK5T	time	6W	0.065629	0.260879	121	20	0.806603	0.962603																			Lactiplantibacillus	time	6M	0.162856	0.152071	121	83	0.287664	0.554575
									Sarumanvirus.bcepsaruman	time	6M	-0.90085	0.254588	121	15	0.0409866	0.398019																			Empedobacter	time	6M	0.149988	0.138037	121	41	0.287656	0.554575
									Sarumanvirus.bcepsaruman	time	6W	-0.169947	0.422987	121	15	0.69643	0.928105																			Bacteroides	time	6W	0.0233203	0.0217579	121	121	0.286482	0.554575
									Sawaravirus.WGPS2	time	6W	0.0960434	0.149765	121	14	0.550481	0.851724																			Anaeromyxobacter	time	6W	-0.358345	0.313276	121	17	0.29142	0.560692
									Sawaravirus.WGPS2	time	6M	-0.0472732	0.160444	121	14	0.775391	0.947381																			Labrenzia	time	6W	0.199406	0.186779	121	34	0.294131	0.564778
									Schiekvirus.EFDG1	time	6M	0.22918	0.232662	121	14	0.358852	0.741255																			Aureimonas	time	6W	0.466632	0.424586	121	15	0.296011	0.567256
									Schiekvirus.EFDG1	time	6W	-0.139549	0.17114	121	14	0.437695	0.817279																			Erythrobacter	time	6W	0.452187	0.417361	121	19	0.296982	0.56767
									Schiekvirus.EFP01	time	6M	-0.516003	0.29282	121	15	0.132069	0.560652																			Hydrogenophaga	time	6M	-0.151842	0.144701	121	93	0.297407	0.56767
									Schiekvirus.EFP01	time	6W	-0.622836	0.342088	121	15	0.144653	0.565699																			Mycobacteroides	time	6M	0.446572	0.401332	121	11	0.298142	0.567946
									Schiekvirus.EfV12	time	6M	-0.151692	0.198811	121	13	0.473099	0.825115																			Pseudonocardia	time	6M	0.225248	0.211127	121	28	0.300954	0.57217
									Schiekvirus.EfV12	time	6W	-0.0714892	0.18998	121	13	0.715041	0.929962																			Romboutsia	time	6W	0.100294	0.0967669	121	99	0.302665	0.574174
									Schizotequatrovirus.KVP40	time	6W	0.306758	0.119047	121	19	0.0257735	0.321439																			Maribacter	time	6M	0.193711	0.186392	121	53	0.303799	0.574174
									Schizotequatrovirus.KVP40	time	6M	0.255398	0.135691	121	19	0.087785	0.503442																			Dysgonomonas	time	6M	-0.107164	0.103365	121	87	0.303489	0.574174
									Schizotequatrovirus.valkk3	time	6M	-0.208666	0.212677	121	17	0.345895	0.729839																			Frankia	time	6W	0.271333	0.253304	121	15	0.305163	0.575621
									Schizotequatrovirus.valkk3	time	6W	-0.0765479	0.00174347	121	17	0.992969	0.99945																			Thiothrix	time	6W	0.287544	0.251411	121	13	0.306666	0.577323
									Sciuriunavirus.SscM1	time	6M	-0.176449	0.115603	121	23	0.143247	0.565699																			Alicyclobacillus	time	6M	0.272469	0.261141	121	28	0.307463	0.577695
									Sciuriunavirus.SscM1	time	6W	0.0219623	0.119414	121	23	0.856018	0.986591																			Kitasatospora	time	6W	-0.190626	0.124817	121	13	0.310258	0.581809
									Seoulvirus.SPN3US	time	6M	0.245126	0.168666	121	23	0.162472	0.57637																			Leptospira	time	6W	0.554633	0.470352	121	10	0.313472	0.581821
									Seoulvirus.SPN3US	time	6W	-0.0483375	0.186127	121	23	0.798051	0.956167																			Thalassospira	time	6M	0.29793	0.277128	121	13	0.311476	0.581821
									Sepunavirus.SEP1	time	6W	-0.209486	0.140256	121	40	0.144413	0.565699																			Bartonella	time	6M	0.2219	0.215865	121	39	0.31275	0.581821
									Sepunavirus.SEP1	time	6M	-0.0695212	0.147026	121	40	0.639394	0.894546																			Pannonibacter	time	6W	-0.146348	0.142832	121	41	0.312464	0.581821
									Seunavirus.SSE121	time	6M	-0.16903	0.446834	121	14	0.714182	0.929962																			Roseburia	time	6M	0.0203684	0.0201144	121	121	0.313893	0.581821
									Seunavirus.SSE121	time	6W	-0.0747972	0.349	121	14	0.834294	0.976927																			Fibrobacter	time	6W	-0.300281	0.280295	121	14	0.311427	0.581821
									Shalavirus.Shbh1	time	6W	-0.437812	0.123217	121	17	0.0466505	0.405736																			Slackia	time	6M	0.144356	0.142672	121	66	0.315636	0.583926
									Shalavirus.Shbh1	time	6M	0.0417341	0.220953	121	17	0.866582	0.991688																			Lawsonia	time	6W	-0.205172	0.196062	121	17	0.319718	0.590344
									Shandongvirus.H101	time	6M	0.495154	0.247699	121	14	0.0748688	0.493589																			Geosporobacter	time	6M	0.259652	0.254877	121	22	0.321126	0.591806
									Shandongvirus.H101	time	6W	0.276812	0.22831	121	14	0.254524	0.652094																			Actinoplanes	time	6W	0.208271	0.207606	121	42	0.323504	0.595049
									Shigella.phage.SfII	time	6M	0.578465	0.223669	121	14	0.0269753	0.326079																			Coprococcus	time	6M	0.0174178	0.0176167	121	121	0.325403	0.596262
									Shigella.phage.SfII	time	6W	0.234189	0.185075	121	14	0.233943	0.652094																			Tannerella	time	6W	0.0676406	0.0683243	121	111	0.325337	0.596262
									Shigella.phage.SfIV	time	6M	0.196793	0.220401	121	21	0.38665	0.766694																			Phreatobacter	time	6M	0.80625	0.461748	121	4	0.328681	0.597938
									Shigella.phage.SfIV	time	6W	-0.00753776	0.192694	121	21	0.969338	0.99945																			Thioalkalivibrio	time	6M	0.258158	0.256247	121	21	0.327171	0.597938
									Shirahamavirus.PTm1	time	6W	0.366473	0.18559	121	27	0.0618072	0.459238																			Anoxybacillus	time	6M	-0.152483	0.152737	121	26	0.328804	0.597938
									Shirahamavirus.PTm1	time	6M	0.297416	0.267286	121	27	0.277058	0.677287																			Dyadobacter	time	6M	-0.163935	0.165341	121	43	0.327937	0.597938
									Sinorhizobium.phage.phiM9	time	6M	0.888339	0.489765	121	14	0.0982344	0.515341																			Desulfitobacterium	time	6W	0.118153	0.120784	121	94	0.330609	0.600087
									Sinorhizobium.phage.phiM9	time	6W	0.384323	0.256815	121	14	0.171003	0.580137																			Pasteurella	time	6M	0.132263	0.134391	121	56	0.331342	0.600285
									Sleepyheadvirus.sleepyhead	time	6M	0.167629	0.221002	121	32	0.454459	0.817677																			Granulicella	time	6W	-0.403956	0.383643	121	9	0.334085	0.600607
									Sleepyheadvirus.sleepyhead	time	6W	0.0274677	0.197085	121	32	0.890151	0.998012																			Diaphorobacter	time	6W	0.113489	0.116031	121	75	0.334214	0.600607
									Slopekvirus.pht4A	time	6W	-0.291935	0.237148	121	13	0.248965	0.652094																			Rhodoferax	time	6M	0.135284	0.138902	121	78	0.334642	0.600607
									Slopekvirus.pht4A	time	6M	0.0708356	0.335474	121	13	0.841173	0.977179																			Megasphaera	time	6M	0.0644312	0.0663731	121	118	0.334495	0.600607
									Spbetavirus.SPbeta	time	6M	0.437257	0.209933	121	36	0.0455918	0.402022																			Ornithobacterium	time	6M	0.113212	0.115569	121	60	0.333483	0.600607
									Spbetavirus.SPbeta	time	6W	0.113095	0.147846	121	36	0.451523	0.817677																			Coprobacter	time	6M	-0.0449154	0.046398	121	117	0.335664	0.601319
									Sphingomonas.phage.PAU	time	6W	-0.273004	0.323167	121	18	0.413147	0.793867																			Filifactor	time	6M	-0.277374	0.282378	121	24	0.337145	0.60285
									Sphingomonas.phage.PAU	time	6M	-0.0487397	0.244993	121	18	0.845509	0.978957																			Delftia	time	6W	0.183776	0.185401	121	23	0.338395	0.603962
									Staphylococcus.phage.SPbeta.like	time	6M	-0.353967	0.173096	121	29	0.113032	0.537513																			Alkalihalobacillus	time	6W	0.201627	0.207535	121	33	0.339296	0.60445
									Staphylococcus.phage.SPbeta.like	time	6W	-0.405119	0.158195	121	29	0.133357	0.560652																			Pseudoalteromonas	time	6M	0.0985261	0.10337	121	114	0.342635	0.607026
									Staphylococcus.phage.StB20	time	6W	1.19543	0.0874841	121	14	0.00192316	0.115564																			Pantoea	time	6M	0.106371	0.111328	121	116	0.342055	0.607026
									Staphylococcus.phage.StB20	time	6M	0.310687	0.0475794	121	14	0.0570802	0.455248																			Anaerostipes	time	6M	0.0246563	0.0257878	121	121	0.3416	0.607026
									Streptococcus.phage.20617	time	6M	0.368384	0.145226	121	29	0.0179717	0.270655																			Flavobacterium	time	6W	0.0325462	0.0342305	121	120	0.344161	0.607491
									Streptococcus.phage.20617	time	6W	0.0495193	0.140337	121	29	0.727172	0.931513																			Porphyromonas	time	6W	0.0417287	0.0438411	121	115	0.343958	0.607491
									Streptococcus.phage.5093	time	6W	-0.206456	0.152773	121	41	0.188492	0.592028																			Dehalococcoides	time	6W	-0.262148	0.265603	121	15	0.345229	0.608261
									Streptococcus.phage.5093	time	6M	-0.130459	0.168578	121	41	0.446005	0.817677																			Kaistella	time	6M	0.196226	0.205927	121	40	0.347203	0.609506
									Streptococcus.phage.Dp.1	time	6M	0.869921	0.314438	121	15	0.0411248	0.398019																			Zunongwangia	time	6W	0.136492	0.140072	121	21	0.347004	0.609506
									Streptococcus.phage.Dp.1	time	6W	-0.186137	0.152373	121	15	0.277605	0.677287																			Sulfurimonas	time	6M	0.22238	0.232336	121	29	0.349295	0.610871
									Streptococcus.phage.EJ.1	time	6M	0.237203	0.233641	121	21	0.324758	0.709504																			Desulfovibrio	time	6M	0.0356623	0.0378712	121	119	0.348949	0.610871
									Streptococcus.phage.EJ.1	time	6W	-0.122966	0.210845	121	21	0.568957	0.851724																			Lentilactobacillus	time	6M	0.315994	0.318653	121	15	0.349886	0.610871
									Streptococcus.phage.P9	time	6W	0.441208	0.280908	121	19	0.137546	0.565699																			Niastella	time	6W	0.205045	0.211401	121	16	0.353059	0.615295
									Streptococcus.phage.P9	time	6M	0.289583	0.25754	121	19	0.278377	0.677287																			Muribaculum	time	6W	-0.0455514	0.0492164	121	115	0.357127	0.621259
									Streptococcus.phage.PH10	time	6W	-0.373938	0.0164545	121	13	0.0271321	0.326079																			Cloacibacillus	time	6W	0.150585	0.162637	121	51	0.360846	0.626596
									Streptococcus.phage.PH10	time	6M	0.363499	0.0232711	121	13	0.0396204	0.398019																			Leptotrichia	time	6M	-0.136784	0.149326	121	76	0.362775	0.627183
									Streptococcus.phage.phi3396	time	6W	-0.29551	0.239629	121	14	0.244369	0.652094																			Raoultella	time	6M	-0.138865	0.151758	121	77	0.36314	0.627183
									Streptococcus.phage.phiNJ2	time	6M	0.047952	0.150262	121	13	0.757805	0.94314																			Eggerthella	time	6M	0.0438235	0.0478438	121	120	0.362154	0.627183
									Streptococcus.phage.phiNJ2	time	6W	0.0149367	0.00298817	121	13	0.979549	0.99945																			Denitrobacterium	time	6M	0.266304	0.286883	121	24	0.363817	0.627226
									Streptococcus.phage.SM1	time	6W	0.137963	0.113804	121	32	0.235557	0.652094																			Thermaerobacter	time	6W	-0.137263	0.148232	121	37	0.364752	0.627712
									Streptococcus.phage.SM1	time	6M	0.0382901	0.135613	121	32	0.779713	0.949153																			Polaribacter	time	6W	0.101383	0.111596	121	82	0.367137	0.630433
									Streptococcus.phage.SMP	time	6M	0.244	0.222744	121	19	0.294335	0.681631																			Porphyromonas	time	6M	0.0437485	0.0483084	121	115	0.367643	0.630433
									Streptococcus.phage.SMP	time	6W	0.030795	0.0805544	121	19	0.716904	0.929962																			Nonlabens	time	6M	-0.131089	0.144504	121	58	0.368426	0.630651
									Streptococcus.phage.T12	time	6M	0.0947705	0.064582	121	13	0.652336	0.900196																			Herbaspirillum	time	6M	0.125874	0.139626	121	73	0.370984	0.631627
									Streptococcus.phage.T12	time	6W	0.0717187	0.00318733	121	13	0.986287	0.99945																			Metabacillus	time	6W	-0.26838	0.294767	121	27	0.371623	0.631627
									Streptococcus.phage.YMC.2011	time	6M	-0.384114	0.132497	121	36	0.00732267	0.189828																			Butyricicoccus	time	6W	0.158655	0.175093	121	36	0.371442	0.631627
									Streptococcus.phage.YMC.2011	time	6W	0.0822636	0.127269	121	36	0.523398	0.851724																			Pseudoclostridium	time	6W	0.195166	0.199223	121	36	0.371268	0.631627
									Stubburvirus.LKA1	time	6W	0.454576	0.191991	121	13	0.0456152	0.402022																			Leptolyngbya	time	6M	0.287571	0.310063	121	21	0.373799	0.633364
									Stubburvirus.LKA1	time	6M	0.254772	0.160984	121	13	0.159211	0.57637																			Saccharibacillus	time	6M	-0.0743899	0.0480567	121	12	0.373961	0.633364
									Svunavirus.sv1	time	6M	-0.260313	0.121136	121	20	0.125969	0.555437																			Ensifer	time	6W	0.159091	0.176765	121	32	0.375527	0.634897
									Svunavirus.sv1	time	6W	-0.0130339	0.102009	121	20	0.907079	0.99945																			Akkermansia	time	6M	0.0609314	0.0686432	121	119	0.377036	0.635217
									Synechococcus.phage.S.CRM01	time	6W	-0.160159	0.0270898	121	15	0.149251	0.570259																			Desulfomicrobium	time	6W	0.184487	0.205656	121	44	0.376693	0.635217
									Synechococcus.phage.S.CRM01	time	6M	-0.508145	0.112948	121	15	0.76152	0.94314																			Odoribacter	time	6M	-0.0221029	0.0249402	121	119	0.377785	0.635366
									Tabernariusvirus.tabernarius	time	6W	0.22198	0.158539	121	16	0.201241	0.600773																			Castellaniella	time	6M	0.426335	0.402576	121	8	0.380975	0.639613
									Tabernariusvirus.tabernarius	time	6M	0.206139	0.161622	121	16	0.246511	0.652094																			Thermoanaerobacter	time	6M	0.320661	0.359212	121	25	0.381983	0.640188
									Taipeivirus.IME250	time	6M	0.530983	0.189457	121	16	0.0199291	0.28028																			Acetobacterium	time	6W	0.211008	0.237093	121	25	0.383518	0.640548
									Taipeivirus.IME250	time	6W	0.300453	0.172754	121	16	0.115945	0.546283																			Sodaliphilus	time	6W	0.041743	0.0476359	121	113	0.38353	0.640548
									Taipeivirus.menlow	time	6W	-0.0866649	0.265033	121	13	0.751266	0.941263																			Thalassospira	time	6W	-0.211445	0.231359	121	13	0.385703	0.641949
									Taipeivirus.menlow	time	6M	-0.0541261	0.00113084	121	13	0.970827	0.99945																			Adhaeribacter	time	6W	-0.332198	0.270407	121	9	0.385149	0.641949
									Takahashivirus.PBS1	time	6M	-0.389723	0.178681	121	30	0.0421503	0.398019																			Flammeovirga	time	6W	0.107263	0.118404	121	24	0.387733	0.644212
									Takahashivirus.PBS1	time	6W	-0.150308	0.155742	121	30	0.34815	0.729839																			Ramlibacter	time	6W	0.794097	0.821581	121	7	0.388505	0.644382
									Tandoganvirus.A403	time	6M	-0.300401	0.31766	121	14	0.367363	0.747249																			Faecalibaculum	time	6W	0.118189	0.136194	121	81	0.389582	0.645057
									Tandoganvirus.A403	time	6W	0.0408106	0.00288737	121	14	0.99277	0.99945																			Magnetospirillum	time	6W	-0.304638	0.348412	121	26	0.392706	0.649112
									Taranisvirus.taranis	time	6W	-0.0551658	0.10907	121	57	0.615158	0.882431																			Neobacillus	time	6W	0.203779	0.228565	121	18	0.394805	0.651462
									Taranisvirus.taranis	time	6M	0.0255984	0.111285	121	57	0.819202	0.965548																			Rothia	time	6M	-0.0586347	0.0688168	121	120	0.396265	0.651635
									Tedavirus.A829	time	6M	0.368922	0.24093	121	17	0.153684	0.571694																			Intestinibaculum	time	6W	0.104068	0.121931	121	90	0.396105	0.651635
									Tedavirus.A829	time	6W	0.212937	0.230993	121	17	0.388784	0.767122																			Spirosoma	time	6W	0.0420775	0.049544	121	110	0.398226	0.653743
									Tegunavirus.fheyen901	time	6M	-0.155798	0.0515591	121	14	0.0183814	0.270655																			Nonomuraea	time	6M	0.508492	0.553137	121	8	0.400122	0.655737
									Tegunavirus.fheyen901	time	6W	0.0749147	0.00184384	121	14	0.996535	0.99945																			Veillonella	time	6M	0.0862829	0.102465	121	120	0.401895	0.657522
									Testudinid.alphaherpesvirus.3	time	6M	-0.540148	0.287138	121	17	0.080914	0.503442																			Aminobacter	time	6W	0.190845	0.22559	121	38	0.403449	0.658943
									Testudinid.alphaherpesvirus.3	time	6W	-0.0486075	0.185347	121	17	0.796947	0.956167																			Acholeplasma	time	6M	-0.223231	0.225736	121	15	0.40419	0.659035
									Thermoanaerobacterium.phage.THSA.485A	time	6M	0.23614	0.257675	121	23	0.370857	0.747249																			Acidihalobacter	time	6M	-0.42436	0.405081	121	6	0.40498	0.659206
									Thermoanaerobacterium.phage.THSA.485A	time	6W	0.0725191	0.220266	121	23	0.745501	0.941263																			Acidithiobacillus	time	6M	-0.237098	0.271974	121	11	0.408734	0.659876
									Thermus.phage.phi.OH2	time	6W	-0.178788	0.150017	121	23	0.248157	0.652094																			Methylocystis	time	6W	0.79772	0.662587	121	11	0.407553	0.659876
									Thermus.phage.phi.OH2	time	6M	-0.0456222	0.157109	121	23	0.774753	0.947381																			Dechloromonas	time	6M	-0.154562	0.172324	121	16	0.408365	0.659876
									Thetisvirus.ssm1	time	6W	0.13134	0.204033	121	12	0.711012	0.929962																			Tumebacillus	time	6M	-0.169013	0.190919	121	16	0.409507	0.659876
									Thetisvirus.ssm1	time	6M	-0.0772491	0.205444	121	12	0.816243	0.965548																			Gemella	time	6W	0.0895693	0.107543	121	94	0.408398	0.659876
									Thornevirus.SP15	time	6M	0.105648	0.209938	121	23	0.620374	0.884135																			Cellulosilyticum	time	6M	-0.117754	0.141806	121	87	0.409206	0.659876
									Thornevirus.SP15	time	6W	-0.00602549	0.146993	121	23	0.967743	0.99945																			Tessaracoccus	time	6M	0.148795	0.179305	121	41	0.412574	0.663706
									Tidunavirus.pTD1	time	6W	-0.221748	0.232989	121	15	0.360218	0.741757																			Roseomonas	time	6M	0.34717	0.407627	121	13	0.415799	0.666664
									Tidunavirus.pTD1	time	6M	-0.113832	0.226368	121	15	0.624915	0.884516																			Berryella	time	6W	0.130788	0.158783	121	58	0.415485	0.666664
									Tinalinvirus.tinalin	time	6W	0.467476	0.0158523	121	14	0.989838	0.99945																			Erwinia	time	6M	0.181453	0.220685	121	47	0.417698	0.667484
									Tinalinvirus.tinalin	time	6M	0.848741	0.0157741	121	14	0.989268	0.99945																			Muricauda	time	6M	0.184069	0.217005	121	28	0.417216	0.667484
									Toutatisvirus.toutatis	time	6W	-0.0718658	0.116676	121	72	0.540315	0.851724																			Enterobacter	time	6M	0.0359419	0.0442797	121	121	0.4191	0.667506
									Toutatisvirus.toutatis	time	6M	-0.00565836	0.121714	121	72	0.963083	0.99945																			Ligilactobacillus	time	6M	0.0744092	0.091552	121	113	0.418684	0.667506
									Trinavirus.trina	time	6W	0.152142	0.027217	121	16	0.108907	0.532952																			Cutibacterium	time	6M	-0.643093	0.716307	121	7	0.420052	0.667917
									Trinavirus.trina	time	6M	-0.111252	0.290666	121	16	0.708585	0.929962																			Ralstonia	time	6M	0.0930688	0.114899	121	82	0.421348	0.668379
									Tsarbombavirus.BCP78	time	6M	-0.29827	0.23787	121	13	0.2388	0.652094																			Turicibacter	time	6M	0.0877792	0.108534	121	88	0.421732	0.668379
									Tsarbombavirus.BCP78	time	6W	-0.151844	0.254099	121	13	0.566975	0.851724																			Companilactobacillus	time	6M	0.181038	0.223119	121	31	0.424887	0.672271
									Twortvirus.twort	time	6W	0.33156	0.180176	121	22	0.0944101	0.505538																			Rickettsia	time	6M	0.356785	0.376504	121	14	0.42632	0.672327
									Twortvirus.twort	time	6M	-0.0207946	0.245	121	22	0.933692	0.99945																			Variovorax	time	6M	-0.0425826	0.0532357	121	114	0.426044	0.672327
									Tybeckvirus.SAC12B	time	6M	0.339755	0.229414	121	31	0.152632	0.571694																			Brevundimonas	time	6M	-0.089222	0.112618	121	84	0.431117	0.675464
									Tybeckvirus.SAC12B	time	6W	0.0725148	0.178416	121	31	0.688865	0.921741																			Polynucleobacter	time	6M	0.131774	0.165322	121	37	0.431105	0.675464
									Uliginvirus.achelous	time	6W	0.295673	0.157855	121	28	0.0755377	0.493589																			Nostoc	time	6M	-0.151671	0.190747	121	54	0.430387	0.675464
									Uliginvirus.achelous	time	6M	0.219885	0.161803	121	28	0.189999	0.592028																			Carnobacterium	time	6W	-0.190822	0.237045	121	27	0.429973	0.675464
									uncultured.crAssphage	time	6M	-0.147309	0.214968	121	36	0.499815	0.846148																			Anaerococcus	time	6M	0.132939	0.166774	121	38	0.432556	0.676616
									uncultured.crAssphage	time	6W	0.0191737	0.171839	121	36	0.912233	0.99945																			Acidovorax	time	6M	-0.0477801	0.0607597	121	109	0.434026	0.676715
									Unicornvirus.shandong1	time	6W	-0.0810849	0.0812464	121	13	0.41251	0.793867																			Raoultella	time	6W	0.109515	0.139111	121	77	0.433652	0.676715
									Unicornvirus.shandong1	time	6M	-0.0609548	0.095521	121	13	0.588026	0.869808																			Algoriphagus	time	6M	-0.148584	0.188405	121	47	0.435757	0.678314
									Vapseptimavirus.VAP7	time	6M	-0.0709494	0.16578	121	15	0.675676	0.915208																			Sinorhizobium	time	6M	0.0915138	0.117284	121	78	0.438438	0.681171
									Vegasvirus.vegas	time	6W	0.396122	0.173216	121	22	0.0413043	0.398019																			Stenotrophomonas	time	6W	0.0383123	0.0493469	121	111	0.439717	0.681171
									Vegasvirus.vegas	time	6M	0.370196	0.207006	121	22	0.100483	0.518899																			Adlercreutzia	time	6W	-0.0754437	0.0970109	121	97	0.439599	0.681171
									Vellamovirus.rhodeisland44	time	6W	-0.0825742	0.0838572	121	17	0.357991	0.741255																			Corallococcus	time	6M	-0.448121	0.547406	121	11	0.440801	0.681753
									Vellamovirus.rhodeisland44	time	6M	0.117184	0.134855	121	17	0.4024	0.786942																			Pseudarthrobacter	time	6W	-0.230005	0.289211	121	15	0.442465	0.682134
									Vibrio.phage.helene.12B3	time	6W	0.312077	0.250084	121	17	0.234782	0.652094																			Virgibacillus	time	6W	0.101312	0.130792	121	68	0.442048	0.682134
									Vibrio.phage.helene.12B3	time	6M	-0.00697651	0.512673	121	17	0.989341	0.99945																			Mucilaginibacter	time	6W	0.0463945	0.0603972	121	112	0.444453	0.684102
									Vibrio.phage.henriette.12B8	time	6W	-0.0243717	0.0730729	121	92	0.73984	0.941263																			Runella	time	6W	0.113684	0.147219	121	34	0.447304	0.68739
									Vibrio.phage.henriette.12B8	time	6M	0.0263959	0.079874	121	92	0.742057	0.941263																			Brevundimonas	time	6W	0.083086	0.108847	121	84	0.4482	0.687669
									Vibrio.phage.ICP1	time	6M	0.14193	0.193581	121	32	0.471354	0.825115																			Ruminiclostridium	time	6M	0.103023	0.135135	121	75	0.449082	0.687925
									Vibrio.phage.ICP1	time	6W	0.0929192	0.159999	121	32	0.568759	0.851724																			Helicobacter	time	6M	0.112227	0.1471	121	52	0.450422	0.688017
									Vibrio.phage.VvAW1	time	6W	0.27925	0.198554	121	18	0.195424	0.598035																			Antarcticibacterium	time	6M	0.311233	0.400735	121	17	0.450572	0.688017
									Vibrio.phage.VvAW1	time	6M	0.0312861	0.200411	121	18	0.880346	0.994716																			Chromobacterium	time	6M	-0.106814	0.14195	121	68	0.4545	0.688585
									Vibrio.phage.X29	time	6W	-0.167145	0.134425	121	18	0.247654	0.652094																			Paraburkholderia	time	6W	0.0388906	0.051615	121	118	0.453315	0.688585
									Vibrio.phage.X29	time	6M	0.0239696	0.210841	121	18	0.911193	0.99945																			Haemophilus	time	6W	0.054327	0.0722663	121	106	0.454524	0.688585
									Vimunumvirus.ST147VIM1phi71	time	6W	0.311966	0.110691	121	40	0.0105069	0.224035																			Leuconostoc	time	6M	0.161557	0.212343	121	40	0.451733	0.688585
									Vimunumvirus.ST147VIM1phi71	time	6M	0.306346	0.139755	121	40	0.0404147	0.398019																			Pontibacter	time	6M	-0.0653914	0.0867676	121	96	0.453417	0.688585
									Vipetofemvirus.nattely	time	6W	0.366166	0.223991	121	14	0.148096	0.569135																			Sphingopyxis	time	6W	0.121959	0.162046	121	49	0.456386	0.69032
									Vipetofemvirus.nattely	time	6M	0.395126	0.270152	121	14	0.177823	0.583397																			Mycoplasmopsis	time	6W	-0.23237	0.294323	121	20	0.457324	0.690653
									Vombatid.gammaherpesvirus.1	time	6M	0.247427	0.160014	121	16	0.179167	0.583397																			Moraxella	time	6W	-0.276348	0.343677	121	8	0.458199	0.69089
									Vombatid.gammaherpesvirus.1	time	6W	0.0533649	0.184954	121	16	0.781318	0.949359																			Petrocella	time	6W	-0.181259	0.242087	121	33	0.460418	0.693149
									Wadgaonvirus.wv5004651	time	6M	-0.116657	0.186038	121	29	0.536304	0.851724																			Pseudomonas	time	6M	0.0128261	0.0174821	121	121	0.464966	0.698902
									Wadgaonvirus.wv5004651	time	6W	0.0257282	0.238746	121	29	0.915024	0.99945																			Adhaeribacter	time	6M	-0.45189	0.468526	121	9	0.466927	0.700755
									Wanderervirus.wanderer	time	6M	0.164346	0.143702	121	19	0.270045	0.675034																			Sutterella	time	6M	-0.071087	0.0985081	121	104	0.472573	0.708124
									Wanderervirus.wanderer	time	6W	0.167242	0.156013	121	19	0.299636	0.688977																			Sutterella	time	6W	-0.0662157	0.0926287	121	104	0.47682	0.711163
									Weaselvirus.weasel	time	6M	-0.173874	0.200075	121	20	0.416682	0.796031																			Streptococcus	time	6W	0.0152995	0.0213936	121	121	0.476335	0.711163
									Weaselvirus.weasel	time	6W	0.0669245	0.199167	121	20	0.74331	0.941263																			Rhodothermus	time	6M	0.180487	0.223176	121	11	0.476516	0.711163
									Wellingtonvirus.wellington	time	6W	0.133564	0.259372	121	18	0.615432	0.882431																			Roseovarius	time	6W	0.141798	0.19265	121	13	0.478617	0.711507
									Wellingtonvirus.wellington	time	6M	-0.130411	0.280813	121	18	0.649968	0.900196																			Slackia	time	6W	0.102029	0.143341	121	66	0.479269	0.711507
									Wphvirus.megatron	time	6W	0.155794	0.300114	121	14	0.62387	0.884516																			Pedobacter	time	6M	-0.055982	0.0786025	121	113	0.47815	0.711507
									Wphvirus.megatron	time	6M	-0.172325	0.376549	121	14	0.656844	0.903334																			Desulfobulbus	time	6W	0.154302	0.216261	121	32	0.481682	0.71289
									Yeceytrevirus.yecey3	time	6W	-0.0157399	0.00595509	121	14	0.994884	0.99945																			Succinivibrio	time	6W	-0.206372	0.287991	121	26	0.481026	0.71289
									Yeceytrevirus.yecey3	time	6M	0.0927407	0.00842099	121	14	0.993459	0.99945																			Longibaculum	time	6M	-0.0205057	0.0291473	121	121	0.48356	0.712922
									Yersinia.phage.phiR1.37	time	6M	0.489844	0.145088	121	24	0.00335619	0.130497																			Oceanobacillus	time	6M	0.262323	0.360901	121	15	0.483914	0.712922
									Yersinia.phage.phiR1.37	time	6W	0.239012	0.134104	121	24	0.0913964	0.503442																			Peptacetobacter	time	6M	0.117871	0.167019	121	64	0.483927	0.712922
									Yoloswagvirus.yoloswag	time	6W	-0.583833	0.312051	121	17	0.0843055	0.503442																			Phascolarctobacterium	time	6W	-0.0355287	0.0506593	121	118	0.485108	0.713569
									Yoloswagvirus.yoloswag	time	6M	-0.150213	0.240674	121	17	0.546654	0.851724																			Lysobacter	time	6M	0.0646371	0.0922627	121	97	0.485872	0.713601
									Yongloolinvirus.CDMH1	time	6W	-0.122592	0.0706633	121	40	0.0945897	0.505538																			Alkaliphilus	time	6M	0.153621	0.220873	121	29	0.495055	0.724875
									Yongloolinvirus.CDMH1	time	6M	0.0286556	0.101538	121	40	0.779521	0.949153																			Alkalitalea	time	6M	-0.201171	0.28889	121	22	0.494636	0.724875
									Yongloolinvirus.MMP03	time	6M	0.127541	0.312448	121	33	0.686026	0.920613																			Winogradskyella	time	6M	0.128553	0.187435	121	43	0.496876	0.726436
									Yongloolinvirus.MMP03	time	6W	0.0131379	0.154979	121	33	0.933006	0.99945																			Syntrophobotulus	time	6W	-0.901926	1.24353	121	9	0.500168	0.730139
									Yongunavirus.yong1	time	6W	-0.44526	0.241413	121	18	0.08896	0.503442																			Streptococcus	time	6M	0.015799	0.0233949	121	121	0.501142	0.730453
									Yongunavirus.yong1	time	6M	-0.0683507	0.223894	121	18	0.856737	0.986591																			Ruminococcus	time	6W	0.023536	0.0350611	121	121	0.503939	0.733417
																																				Cronobacter	time	6W	0.114592	0.172183	121	49	0.509257	0.740038
																																				Oxalobacter	time	6W	0.0890339	0.133405	121	33	0.51326	0.74473
																																				Magnetospirillum	time	6M	-0.229924	0.348302	121	26	0.519636	0.750218
																																				Photobacterium	time	6M	0.249557	0.376381	121	17	0.518887	0.750218
																																				Paludibacter	time	6M	-0.0785001	0.120748	121	76	0.517925	0.750218
																																				Phocaeicola	time	6W	-0.0239084	0.0370425	121	121	0.520162	0.750218
																																				Aureimonas	time	6M	0.242104	0.362742	121	15	0.521646	0.751232
																																				Bosea	time	6M	0.149631	0.229852	121	30	0.522654	0.75156
																																				Photobacterium	time	6W	0.189611	0.28994	121	17	0.524396	0.752939
																																				Lentilactobacillus	time	6W	-0.192538	0.291793	121	15	0.5263	0.753188
																																				Leuconostoc	time	6W	-0.128342	0.200597	121	40	0.526353	0.753188
																																				Paeniclostridium	time	6W	0.172542	0.268446	121	26	0.526918	0.753188
																																				Brucella	time	6M	0.123938	0.194989	121	50	0.528473	0.754289
																																				Hydrogenophaga	time	6W	0.0854613	0.135471	121	93	0.5301	0.755491
																																				Tannerella	time	6M	0.0470168	0.0748843	121	111	0.531848	0.756861
																																				Trueperella	time	6W	0.132463	0.210033	121	45	0.533683	0.758037
																																				Cellulophaga	time	6W	0.101664	0.161413	121	30	0.53425	0.758037
																																				Glutamicibacter	time	6W	-0.147518	0.229106	121	24	0.536689	0.760376
																																				Pigmentiphaga	time	6W	0.181283	0.281504	121	11	0.542555	0.76345
																																				Cupriavidus	time	6W	-0.0268967	0.0440811	121	118	0.543504	0.76345
																																				Leucobacter	time	6W	-0.383708	0.598112	121	12	0.542598	0.76345
																																				Thermoanaerobacterium	time	6W	0.110719	0.179686	121	57	0.540492	0.76345
																																				Caloramator	time	6W	0.186353	0.287999	121	10	0.543621	0.76345
																																				Parabacteroides	time	6W	-0.028197	0.045873	121	121	0.540144	0.76345
																																				Thauera	time	6W	-0.117574	0.193943	121	54	0.547192	0.767345
																																				Rathayibacter	time	6W	-0.412842	0.665322	121	13	0.550463	0.770615
																																				Filimonas	time	6M	0.272	0.435327	121	18	0.551126	0.770615
																																				Pseudobacter	time	6M	0.124764	0.206172	121	26	0.55203	0.770759
																																				Devosia	time	6M	0.0973442	0.16569	121	55	0.559417	0.77994
																																				Sorangium	time	6M	-0.0693315	0.119528	121	46	0.567219	0.784001
																																				Aminobacter	time	6M	0.1408	0.242702	121	38	0.565703	0.784001
																																				Thauera	time	6M	-0.109413	0.188975	121	54	0.565241	0.784001
																																				Veillonella	time	6W	0.0536669	0.0930291	121	120	0.56544	0.784001
																																				Filifactor	time	6W	-0.171923	0.295318	121	24	0.566655	0.784001
																																				Dyadobacter	time	6W	-0.0758584	0.130152	121	43	0.563511	0.784001
																																				Bosea	time	6W	0.132596	0.234839	121	30	0.5789	0.794956
																																				Erwinia	time	6W	0.103274	0.183364	121	47	0.578934	0.794956
																																				Yersinia	time	6M	0.0717253	0.128185	121	97	0.577477	0.794956
																																				Spiroplasma	time	6W	0.100876	0.176306	121	28	0.578885	0.794956
																																				Anaerotignum	time	6M	0.0535334	0.0961339	121	103	0.579277	0.794956
																																				Komagataeibacter	time	6W	-0.106406	0.191202	121	43	0.58115	0.795254
																																				Glaciecola	time	6W	0.0505437	0.0721474	121	11	0.580542	0.795254
																																				Pantoea	time	6W	0.0573482	0.104092	121	116	0.583178	0.795254
																																				Anaerobutyricum	time	6M	0.0127165	0.0231193	121	121	0.583627	0.795254
																																				Proteiniphilum	time	6M	-0.0769626	0.139742	121	83	0.583562	0.795254
																																				Algibacter	time	6W	0.075537	0.133828	121	18	0.585875	0.797187
																																				Amniculibacterium	time	6W	-0.208855	0.379375	121	18	0.589988	0.80165
																																				Xenorhabdus	time	6W	-0.232058	0.408974	121	16	0.591135	0.802075
																																				Labrenzia	time	6M	0.116869	0.216212	121	34	0.592799	0.803201
																																				Lactococcus	time	6W	0.0367034	0.0688569	121	118	0.59534	0.805509
																																				Companilactobacillus	time	6W	0.112779	0.21049	121	31	0.596969	0.806579
																																				Ruminococcus	time	6M	0.0199718	0.0382311	121	121	0.602749	0.810972
																																				Chlorobium	time	6M	-0.176094	0.330528	121	22	0.602192	0.810972
																																				Filimonas	time	6W	0.113408	0.211522	121	18	0.602185	0.810972
																																				Maridesulfovibrio	time	6W	0.186678	0.334122	121	8	0.608608	0.814298
																																				Xenorhabdus	time	6M	0.27752	0.518089	121	16	0.607899	0.814298
																																				Caloramator	time	6M	-0.201395	0.373799	121	10	0.606747	0.814298
																																				Mucilaginibacter	time	6M	-0.0339525	0.0660147	121	112	0.60829	0.814298
																																				Burkholderia	time	6M	-0.0156712	0.0305687	121	119	0.609597	0.814489
																																				Cellvibrio	time	6M	0.273879	0.503556	121	9	0.611494	0.81589
																																				Bibersteinia	time	6M	-0.0656636	0.129112	121	53	0.614265	0.818453
																																				Devosia	time	6W	0.0798139	0.157903	121	55	0.615399	0.818829
																																				Desulfomicrobium	time	6M	-0.10304	0.204195	121	44	0.617137	0.819026
																																				Roseovarius	time	6M	0.0983833	0.19265	121	13	0.620655	0.819026
																																				Lelliottia	time	6W	-0.111119	0.217834	121	22	0.617582	0.819026
																																				Peptoclostridium	time	6W	0.202974	0.399151	121	18	0.620625	0.819026
																																				Faecalibacterium	time	6M	-0.00873231	0.0175788	121	121	0.620527	0.819026
																																				Muribaculum	time	6M	-0.0265647	0.0534781	121	115	0.620507	0.819026
																																				Proteus	time	6M	0.0895146	0.180585	121	43	0.623326	0.821424
																																				Gramella	time	6M	-0.0665487	0.135659	121	56	0.625947	0.82375
																																				Variovorax	time	6W	-0.0238741	0.0492948	121	114	0.629486	0.827182
																																				Flavobacterium	time	6M	-0.0179024	0.0370741	121	120	0.630275	0.827182
																																				Mycoplasma	time	6W	0.0888925	0.185117	121	61	0.633323	0.83005
																																				Rhodopseudomonas	time	6W	-0.113624	0.223492	121	16	0.635399	0.831638
																																				Listeria	time	6W	0.0606198	0.128354	121	69	0.638604	0.834697
																																				Leptotrichia	time	6W	-0.0686648	0.14599	121	76	0.639559	0.834812
																																				Vibrio	time	6M	0.0177962	0.0382271	121	120	0.642619	0.835148
																																				Pseudobacter	time	6W	0.0554222	0.117169	121	26	0.641184	0.835148
																																				Salegentibacter	time	6W	0.0523285	0.110988	121	21	0.643289	0.835148
																																				Duncaniella	time	6W	0.0191923	0.04126	121	116	0.642949	0.835148
																																				Cronobacter	time	6M	-0.0987165	0.212483	121	49	0.644643	0.835778
																																				Duncaniella	time	6M	-0.0206594	0.0449997	121	116	0.647203	0.837967
																																				Proteiniphilum	time	6W	-0.0584441	0.128614	121	83	0.651049	0.841814
																																				Azoarcus	time	6M	-0.0391285	0.0867157	121	105	0.653158	0.843406
																																				Tenuifilum	time	6W	0.14258	0.275477	121	17	0.655652	0.845492
																																				Aliarcobacter	time	6M	0.128069	0.286817	121	25	0.659659	0.845525
																																				Berryella	time	6M	0.0723939	0.162714	121	58	0.659154	0.845525
																																				Agromyces	time	6M	-0.145309	0.317022	121	11	0.65889	0.845525
																																				Sarcina	time	6W	0.192732	0.428515	121	15	0.660951	0.845525
																																				Chitinophaga	time	6W	0.0292637	0.0660834	121	108	0.659036	0.845525
																																				Fibrella	time	6M	0.114085	0.256811	121	32	0.660543	0.845525
																																				Fusobacterium	time	6M	0.0309751	0.0722369	121	121	0.669061	0.851371
																																				Aggregatibacter	time	6M	0.112879	0.260152	121	38	0.667261	0.851371
																																				Actinobacillus	time	6M	0.0798901	0.184145	121	43	0.667463	0.851371
																																				Virgibacillus	time	6M	-0.0572392	0.132908	121	68	0.668548	0.851371
																																				Pediococcus	time	6M	-0.0589168	0.134374	121	19	0.674703	0.857417
																																				Caulobacter	time	6M	0.0690767	0.167173	121	59	0.681562	0.86499
																																				Rickettsia	time	6W	0.156149	0.350444	121	14	0.685183	0.865788
																																				Bordetella	time	6W	-0.0220889	0.0545748	121	117	0.686739	0.865788
																																				Paeniclostridium	time	6M	-0.128729	0.314512	121	26	0.686309	0.865788
																																				Cellulosilyticum	time	6W	-0.0546445	0.135329	121	87	0.687591	0.865788
																																				Lachnospira	time	6M	-0.0135552	0.0334803	121	121	0.686343	0.865788
																																				Hymenobacter	time	6W	0.0128795	0.0319161	121	113	0.68752	0.865788
																																				Neobacillus	time	6M	0.102775	0.25085	121	18	0.689315	0.866825
																																				Polaribacter	time	6M	-0.0478577	0.119572	121	82	0.690336	0.866975
																																				Komagataeibacter	time	6M	0.0968544	0.243685	121	43	0.693237	0.867402
																																				Duganella	time	6W	-0.119639	0.28217	121	7	0.69338	0.867402
																																				Desulfitobacterium	time	6M	0.0527377	0.13282	121	94	0.692272	0.867402
																																				Pseudoxanthomonas	time	6M	0.173984	0.42868	121	10	0.696965	0.868498
																																				Schaalia	time	6M	0.0277458	0.0706731	121	117	0.695541	0.868498
																																				Thermoanaerobacter	time	6W	0.1309	0.330119	121	25	0.696223	0.868498
																																				Epilithonimonas	time	6W	-0.0972798	0.247341	121	22	0.698672	0.869498
																																				Dehalobacterium	time	6W	-0.0928414	0.242127	121	28	0.704794	0.874593
																																				Thermoclostridium	time	6M	0.106398	0.278645	121	37	0.705059	0.874593
																																				Runella	time	6M	0.067146	0.175574	121	34	0.705493	0.874593
																																				Aeromonas	time	6M	0.0157707	0.0421533	121	118	0.709193	0.878048
																																				Providencia	time	6M	0.0375544	0.102244	121	56	0.715308	0.881417
																																				Gordonibacter	time	6M	-0.0214722	0.0585916	121	110	0.714884	0.881417
																																				Lachnospira	time	6W	-0.0113027	0.0309406	121	121	0.715579	0.881417
																																				Rhodothermus	time	6W	-0.0923219	0.227409	121	11	0.714097	0.881417
																																				Francisella	time	6W	0.0998202	0.272684	121	37	0.716754	0.881736
																																				Bifidobacterium	time	6M	0.0126387	0.0348558	121	121	0.717777	0.881867
																																				Rhodobacter	time	6W	0.13687	0.358001	121	9	0.722908	0.883265
																																				Sphingorhabdus	time	6W	-0.106622	0.26094	121	5	0.722423	0.883265
																																				Usitatibacter	time	6M	-0.155421	0.419134	121	13	0.723661	0.883265
																																				Legionella	time	6W	0.0435467	0.122982	121	71	0.724424	0.883265
																																				Peptoniphilus	time	6W	0.0731304	0.202846	121	36	0.721483	0.883265
																																				Paraprevotella	time	6W	-0.0105873	0.0295116	121	118	0.72071	0.883265
																																				Novosphingobium	time	6W	0.0648994	0.183736	121	43	0.726355	0.884498
																																				Roseomonas	time	6W	-0.146264	0.407392	121	13	0.727282	0.884507
																																				Pandoraea	time	6W	0.0328979	0.0959255	121	102	0.732555	0.889444
																																				Mycoplasmopsis	time	6M	-0.099005	0.273422	121	20	0.73319	0.889444
																																				Citrobacter	time	6M	0.0182364	0.0553257	121	121	0.742424	0.898379
																																				Leptolyngbya	time	6W	-0.0855753	0.253982	121	21	0.742259	0.898379
																																				Psychrobacter	time	6W	-0.0670891	0.201442	121	27	0.74409	0.899213
																																				Kitasatospora	time	6M	-0.0684207	0.182089	121	13	0.747523	0.899213
																																				Rathayibacter	time	6M	-0.262494	0.791435	121	13	0.74743	0.899213
																																				Sphingobacterium	time	6M	0.0173009	0.0536466	121	117	0.747786	0.899213
																																				Bacteroides	time	6M	0.0076828	0.023681	121	121	0.746294	0.899213
																																				Lawsonia	time	6M	0.0685325	0.214661	121	17	0.756235	0.907105
																																				Bibersteinia	time	6W	0.0410301	0.130844	121	53	0.755508	0.907105
																																				Microbulbifer	time	6W	0.0525081	0.168884	121	49	0.757366	0.90733
																																				Azospira	time	6M	0.0482496	0.150621	121	20	0.758597	0.907675
																																				Chryseolinea	time	6W	0.0541083	0.163428	121	18	0.761178	0.909632
																																				Lysinibacillus	time	6M	-0.0626168	0.205583	121	62	0.762129	0.909638
																																				Salinivirga	time	6W	0.0573308	0.184886	121	18	0.764759	0.911645
																																				Psychrobacter	time	6M	0.0667582	0.221256	121	27	0.76823	0.91177
																																				Olsenella	time	6W	0.00938973	0.0317256	121	115	0.768113	0.91177
																																				Coriobacterium	time	6M	0.0820688	0.270706	121	12	0.768654	0.91177
																																				Megamonas	time	6W	-0.0475487	0.158283	121	61	0.766427	0.91177
																																				Ramlibacter	time	6M	0.234429	0.749998	121	7	0.770223	0.912505
																																				Acidovorax	time	6W	-0.0161319	0.0556401	121	109	0.772662	0.914269
																																				Maridesulfovibrio	time	6M	0.10261	0.335416	121	8	0.775292	0.91586
																																				Neisseria	time	6M	-0.0147055	0.0514958	121	118	0.77591	0.91586
																																				Comamonas	time	6W	0.0206877	0.0730627	121	105	0.777842	0.917014
																																				Barnesiella	time	6W	0.00875006	0.0311716	121	117	0.779609	0.917973
																																				Massilia	time	6W	-0.0143944	0.0520285	121	114	0.782731	0.919398
																																				Haemophilus	time	6M	0.0222533	0.080172	121	106	0.782082	0.919398
																																				Denitratisoma	time	6W	-0.0541067	0.195468	121	21	0.785248	0.920107
																																				Denitratisoma	time	6M	0.0559119	0.201681	121	21	0.785051	0.920107
																																				Nostoc	time	6W	0.0505343	0.18619	121	54	0.787252	0.921334
																																				Pluralibacter	time	6W	0.0704741	0.26217	121	25	0.79058	0.924104
																																				Cupriavidus	time	6M	-0.0123975	0.0477502	121	118	0.795788	0.925456
																																				Mannheimia	time	6W	0.0661279	0.251538	121	26	0.795833	0.925456
																																				Dehalococcoides	time	6M	-0.071534	0.269408	121	15	0.795492	0.925456
																																				Rothia	time	6W	0.0163578	0.063579	121	120	0.797508	0.925456
																																				Barnesiella	time	6M	-0.00884156	0.0337228	121	117	0.793779	0.925456
																																				Alloprevotella	time	6W	-0.015926	0.061627	121	85	0.796917	0.925456
																																				Thermus	time	6M	0.272034	1.03738	121	10	0.800692	0.92803
																																				Cellvibrio	time	6W	0.110918	0.424696	121	9	0.804206	0.928747
																																				Cohnella	time	6M	0.0389486	0.155449	121	74	0.803055	0.928747
																																				Gramella	time	6W	0.0302852	0.120888	121	56	0.803275	0.928747
																																				Myxococcus	time	6M	0.042417	0.172936	121	45	0.807725	0.931693
																																				Peptoclostridium	time	6M	-0.103818	0.419244	121	18	0.809118	0.932182
																																				Microvirga	time	6M	0.108632	0.432922	121	9	0.810242	0.93236
																																				Azoarcus	time	6W	0.0191129	0.0829587	121	105	0.818434	0.938029
																																				Massilia	time	6M	-0.0129983	0.0562057	121	114	0.817664	0.938029
																																				Peptacetobacter	time	6W	0.034982	0.152874	121	64	0.820044	0.938029
																																				Olivibacter	time	6W	0.0349801	0.152089	121	39	0.819489	0.938029
																																				Parabacteroides	time	6M	-0.0115617	0.0496799	121	121	0.81643	0.938029
																																				Myxococcus	time	6W	-0.034212	0.151664	121	45	0.823367	0.940712
																																				Pannonibacter	time	6M	0.033761	0.154747	121	41	0.828513	0.943354
																																				Pandoraea	time	6M	0.0227332	0.104707	121	102	0.828672	0.943354
																																				Pluralibacter	time	6M	0.0608416	0.275333	121	25	0.827151	0.943354
																																				Echinicola	time	6W	-0.020818	0.0963468	121	82	0.829602	0.943354
																																				Brachyspira	time	6W	-0.0343057	0.165517	121	47	0.836956	0.945373
																																				Shewanella	time	6M	-0.0119893	0.0571623	121	118	0.834331	0.945373
																																				Thermus	time	6W	-0.229119	1.05877	121	10	0.834846	0.945373
																																				Pontibacter	time	6W	0.0165582	0.0794341	121	96	0.835472	0.945373
																																				Alkalitalea	time	6W	0.0471873	0.226624	121	22	0.837274	0.945373
																																				Odoribacter	time	6W	-0.00470379	0.0227535	121	119	0.836691	0.945373
																																				Paraburkholderia	time	6M	0.0111216	0.0558882	121	118	0.842734	0.950422
																																				Edwardsiella	time	6M	-0.0435173	0.218244	121	34	0.843941	0.950669
																																				Saccharibacillus	time	6W	0.0121446	0.0483685	121	12	0.845856	0.951711
																																				Petrimonas	time	6W	0.0119858	0.0620097	121	105	0.847255	0.952138
																																				Coprobacter	time	6W	-0.00793976	0.0413558	121	117	0.848214	0.952138
																																				Echinicola	time	6M	-0.0204384	0.107251	121	82	0.849429	0.95239
																																				Sarcina	time	6M	-0.115986	0.60243	121	15	0.850582	0.952573
																																				Macrococcus	time	6W	0.0567106	0.302162	121	17	0.854074	0.954261
																																				Dehalobacter	time	6M	0.0332851	0.178636	121	48	0.853348	0.954261
																																				Akkermansia	time	6W	-0.0114501	0.062867	121	119	0.855893	0.95473
																																				Phytobacter	time	6W	0.043866	0.24297	121	19	0.85957	0.95473
																																				Oceanobacillus	time	6W	0.0656201	0.358798	121	15	0.858293	0.95473
																																				Capnocytophaga	time	6W	0.0125066	0.0693617	121	104	0.857367	0.95473
																																				Capnocytophaga	time	6M	-0.0135271	0.076704	121	104	0.860448	0.95473
																																				Paludibacter	time	6W	0.0184022	0.103065	121	76	0.858881	0.95473
																																				Nonomuraea	time	6W	0.0864189	0.494741	121	8	0.868188	0.961101
																																				Muricauda	time	6W	-0.0287865	0.168424	121	28	0.867204	0.961101
																																				Syntrophobotulus	time	6M	0.210853	1.27527	121	9	0.874973	0.967499
																																				Glutamicibacter	time	6M	0.0417899	0.267378	121	24	0.87766	0.968357
																																				Arachidicoccus	time	6M	0.0262768	0.169829	121	46	0.877762	0.968357
																																				Chitinophaga	time	6M	0.0110351	0.0728491	121	108	0.879948	0.969656
																																				Thioalkalivibrio	time	6W	0.0382876	0.255703	121	21	0.88268	0.970685
																																				Moraxella	time	6M	-0.0585011	0.37183	121	8	0.882899	0.970685
																																				Sphaerochaeta	time	6W	0.031419	0.22387	121	28	0.88959	0.973904
																																				Acetobacter	time	6W	0.0160822	0.116662	121	57	0.891025	0.973904
																																				Microvirga	time	6W	0.0687997	0.490887	121	9	0.893125	0.973904
																																				Dechloromonas	time	6W	-0.0228563	0.16736	121	16	0.895951	0.973904
																																				Denitrobacterium	time	6W	0.0349185	0.261704	121	24	0.895126	0.973904
																																				Lancefieldella	time	6W	0.0285654	0.201942	121	34	0.888611	0.973904
																																				Murdochiella	time	6W	0.0140361	0.098759	121	79	0.887485	0.973904
																																				Longibaculum	time	6W	-0.0036368	0.0267035	121	121	0.891988	0.973904
																																				Pedobacter	time	6W	0.0095332	0.0714931	121	113	0.894229	0.973904
																																				Alistipes	time	6M	-0.00324443	0.024265	121	121	0.893917	0.973904
																																				Carnobacterium	time	6M	0.0291712	0.227061	121	27	0.89904	0.976159
																																				Metabacillus	time	6M	-0.0368336	0.294767	121	27	0.901598	0.976731
																																				Epilithonimonas	time	6M	-0.0447862	0.354818	121	22	0.900954	0.976731
																																				Desulfopila	time	6W	0.0339402	0.268912	121	9	0.905213	0.979231
																																				Methylocystis	time	6M	0.0525282	0.423046	121	11	0.906959	0.979231
																																				Butyricimonas	time	6M	-0.00427868	0.0362112	121	120	0.906178	0.979231
																																				Rhodopseudomonas	time	6M	-0.0291798	0.253936	121	16	0.913343	0.980136
																																				Shinella	time	6M	0.0683969	0.116736	121	9	0.914544	0.980136
																																				Comamonas	time	6M	0.00905452	0.079702	121	105	0.909846	0.980136
																																				Marinobacterium	time	6M	0.0538562	0.474559	121	14	0.912139	0.980136
																																				Aggregatibacter	time	6W	0.0225521	0.209459	121	38	0.914929	0.980136
																																				Anoxybacillus	time	6W	-0.0158269	0.141906	121	26	0.912452	0.980136
																																				Alistipes	time	6W	-0.00243058	0.0223112	121	121	0.913491	0.980136
																																				Lancefieldella	time	6M	0.0212005	0.201104	121	34	0.917032	0.981296
																																				Sorangium	time	6W	0.0108003	0.111846	121	46	0.924117	0.98355
																																				Desulfovibrio	time	6W	-0.00323162	0.0348277	121	119	0.926296	0.98355
																																				Acetobacter	time	6M	-0.0132	0.134966	121	57	0.92253	0.98355
																																				Achromobacter	time	6M	0.00521672	0.0555618	121	115	0.925483	0.98355
																																				Janthinobacterium	time	6M	-0.0105399	0.113135	121	95	0.926051	0.98355
																																				Coriobacterium	time	6W	0.0284981	0.294707	121	12	0.925084	0.98355
																																				Rhodocytophaga	time	6M	-0.0467665	0.471081	121	12	0.923364	0.98355
																																				Burkholderia	time	6W	-0.00251742	0.0278895	121	119	0.928312	0.984436
																																				Chlorobaculum	time	6W	-0.10439	1.08126	121	7	0.929177	0.984436
																																				Chromobacterium	time	6W	0.0116299	0.139178	121	68	0.933671	0.986046
																																				Pigmentiphaga	time	6M	-0.0248058	0.281504	121	11	0.932547	0.986046
																																				Aneurinibacillus	time	6W	0.843211	0.0376882	121	5	0.934796	0.986046
																																				Crassaminicella	time	6M	-0.0595202	0.675533	121	7	0.934065	0.986046
																																				Dialister	time	6W	0.0106786	0.138852	121	80	0.939001	0.989397
																																				Skermanella	time	6W	-0.0109991	0.143091	121	17	0.94186	0.991212
																																				Trueperella	time	6M	-0.0141878	0.206341	121	45	0.945684	0.991212
																																				Murdochiella	time	6M	-0.0074977	0.105786	121	79	0.943754	0.991212
																																				Peribacillus	time	6W	0.012931	0.194087	121	33	0.947322	0.991212
																																				Aneurinibacillus	time	6M	1.15783	0.0580706	121	5	0.946214	0.991212
																																				Tenacibaculum	time	6W	-0.0110445	0.161875	121	29	0.9468	0.991212
																																				Formosa	time	6W	-0.00784656	0.119227	121	40	0.947937	0.991212
																																				Vagococcus	time	6W	-0.0205792	0.335637	121	29	0.951652	0.992982
																																				Chlorobaculum	time	6M	0.0756698	1.14686	121	7	0.951694	0.992982
																																				Caulobacter	time	6W	-0.00815756	0.15954	121	59	0.959469	0.996019
																																				Buchnera	time	6W	0.813751	0.00574829	121	6	0.959782	0.996019
																																				Brachybacterium	time	6W	0.0245447	0.447079	121	11	0.957752	0.996019
																																				Butyricicoccus	time	6M	-0.0125722	0.225667	121	36	0.955908	0.996019
																																				Prevotella	time	6W	-0.00143089	0.0263214	121	121	0.956767	0.996019
																																				Helicobacter	time	6W	-0.00589724	0.134299	121	52	0.965222	0.996881
																																				Sulfurospirillum	time	6W	-0.00596994	0.189129	121	8	0.978229	0.996881
																																				Martelella	time	6W	-0.0788848	0.0105101	121	12	0.962889	0.996881
																																				Martelella	time	6M	0.0742872	0.0148256	121	12	0.965426	0.996881
																																				Starkeya	time	6W	0.00173888	0.0439295	121	94	0.968558	0.996881
																																				Starkeya	time	6M	-0.0021523	0.0474777	121	94	0.963993	0.996881
																																				Bordetella	time	6M	-0.00165436	0.0591267	121	117	0.977745	0.996881
																																				Diaphorobacter	time	6M	-0.00471694	0.127193	121	75	0.970613	0.996881
																																				Legionella	time	6M	-0.00410488	0.138245	121	71	0.976403	0.996881
																																				Alcanivorax	time	6M	-0.00642279	0.232411	121	27	0.978181	0.996881
																																				Rubrobacter	time	6W	-0.517936	0.337116	121	6	0.977474	0.996881
																																				Finegoldia	time	6W	0.00598967	0.210781	121	23	0.977626	0.996881
																																				Petrocella	time	6M	0.00715455	0.257151	121	33	0.978011	0.996881
																																				Rhodocytophaga	time	6W	0.142141	0.00866047	121	12	0.970962	0.996881
																																				Chryseobacterium	time	6M	-0.00126498	0.037205	121	120	0.972949	0.996881
																																				Salinivirga	time	6M	0.0113151	0.25792	121	18	0.965985	0.996881
																																				Dysgonomonas	time	6W	0.00370078	0.096405	121	87	0.969494	0.996881
																																				Achromobacter	time	6W	0.00125506	0.051172	121	115	0.980512	0.997567
																																				Leucobacter	time	6M	-0.0150095	0.642133	121	12	0.982013	0.997567
																																				Faecalibacillus	time	6W	0.000776405	0.0333334	121	119	0.981471	0.997567
																																				Corallococcus	time	6W	0.301046	0.00775638	121	11	0.995494	0.999261
																																				Altererythrobacter	time	6M	1.13267	0.247073	121	5	0.990762	0.999261
																																				Dyella	time	6W	0.947707	0.00767141	121	7	0.999058	0.999261
																																				Dyella	time	6M	0.801479	0.0108495	121	7	0.999106	0.999261
																																				Adlercreutzia	time	6M	-0.00187443	0.101703	121	97	0.985355	0.999261
																																				Faecalibacillus	time	6M	0.000432837	0.0364394	121	119	0.990549	0.999261
																																				Listeria	time	6M	0.000762584	0.131722	121	69	0.995402	0.999261
																																				Moorella	time	6M	-0.478181	0.00751467	121	7	0.999261	0.999261
																																				Symbiobacterium	time	6M	-0.283108	0.00341946	121	5	0.996208	0.999261
																																				Fastidiosipila	time	6M	1.45362	0.0099479	121	10	0.99809	0.999261
																																				Thermoclostridium	time	6W	0.000849485	0.243227	121	37	0.997234	0.999261
																																				Chryseolinea	time	6M	-0.0025246	0.25106	121	18	0.99252	0.999261
																																				Spirosoma	time	6M	0.00017115	0.0546259	121	110	0.997508	0.999261
																																				Hymenobacter	time	6M	0.000176648	0.0345117	121	113	0.995927	0.999261
																																				Alloprevotella	time	6M	0.00092805	0.0716265	121	85	0.9897	0.999261
[truncated: 32 more columns]
